# Supplementary material for: Optimal intrusion detection for imbalanced data using Bagging method with deep neural network optimized by flower pollination algorithm
Source: PeerJ Comput Sci. 2025 Mar 17;11:e2745. doi: 10.7717/peerj-cs.2745 (PMC11935772; doi:10.7717/peerj-cs.2745)
Supplement: Supplemental Information 2 [file peerj-cs-11-2745-s002.zip]

Archive with 90 entries (87 files):
- cs-101223-IDS-optDNN-1/
- __MACOSX/._cs-101223-IDS-optDNN-1
- cs-101223-IDS-optDNN-1/IDS-optDNN/
- __MACOSX/cs-101223-IDS-optDNN-1/._IDS-optDNN
- cs-101223-IDS-optDNN-1/.DS_Store
- __MACOSX/cs-101223-IDS-optDNN-1/._.DS_Store
- cs-101223-IDS-optDNN-1/NSL-KDDresults.xlsx
- __MACOSX/cs-101223-IDS-optDNN-1/._NSL-KDDresults.xlsx
- cs-101223-IDS-optDNN-1/BoT-IoTresults.xlsx
- __MACOSX/cs-101223-IDS-optDNN-1/._BoT-IoTresults.xlsx
- cs-101223-IDS-optDNN-1/UNSW-NB15results.xlsx
- __MACOSX/cs-101223-IDS-optDNN-1/._UNSW-NB15results.xlsx
- cs-101223-IDS-optDNN-1/CIC-IDS2017results.xlsx
- __MACOSX/cs-101223-IDS-optDNN-1/._CIC-IDS2017results.xlsx
- cs-101223-IDS-optDNN-1/IDS-optDNN/genetic.py
- __MACOSX/cs-101223-IDS-optDNN-1/IDS-optDNN/._genetic.py
- cs-101223-IDS-optDNN-1/IDS-optDNN/default.ini
- __MACOSX/cs-101223-IDS-optDNN-1/IDS-optDNN/._default.ini
- cs-101223-IDS-optDNN-1/IDS-optDNN/dnn_ensemble_ids_experimenter.py
- __MACOSX/cs-101223-IDS-optDNN-1/IDS-optDNN/._dnn_ensemble_ids_experimenter.py
- cs-101223-IDS-optDNN-1/IDS-optDNN/101223 MKT EO. main.py.bak
- __MACOSX/cs-101223-IDS-optDNN-1/IDS-optDNN/._101223 MKT EO. main.py.bak
- cs-101223-IDS-optDNN-1/IDS-optDNN/main_SSA.py
- __MACOSX/cs-101223-IDS-optDNN-1/IDS-optDNN/._main_SSA.py
- cs-101223-IDS-optDNN-1/IDS-optDNN/.DS_Store
- __MACOSX/cs-101223-IDS-optDNN-1/IDS-optDNN/._.DS_Store
- cs-101223-IDS-optDNN-1/IDS-optDNN/ids_2017_preprocesser.py
- __MACOSX/cs-101223-IDS-optDNN-1/IDS-optDNN/._ids_2017_preprocesser.py
- cs-101223-IDS-optDNN-1/IDS-optDNN/main_Hawk&WOA.py
- __MACOSX/cs-101223-IDS-optDNN-1/IDS-optDNN/._main_Hawk&WOA.py
- cs-101223-IDS-optDNN-1/IDS-optDNN/benchmark.py
- __MACOSX/cs-101223-IDS-optDNN-1/IDS-optDNN/._benchmark.py
- cs-101223-IDS-optDNN-1/IDS-optDNN/tFPA.py
- __MACOSX/cs-101223-IDS-optDNN-1/IDS-optDNN/._tFPA.py
- cs-101223-IDS-optDNN-1/IDS-optDNN/easyplot.png
- __MACOSX/cs-101223-IDS-optDNN-1/IDS-optDNN/._easyplot.png
- cs-101223-IDS-optDNN-1/IDS-optDNN/main_FPA.py
- __MACOSX/cs-101223-IDS-optDNN-1/IDS-optDNN/._main_FPA.py
- cs-101223-IDS-optDNN-1/IDS-optDNN/nsl_kdd_preprocesser.py
- __MACOSX/cs-101223-IDS-optDNN-1/IDS-optDNN/._nsl_kdd_preprocesser.py
- cs-101223-IDS-optDNN-1/IDS-optDNN/Hawk.py
- __MACOSX/cs-101223-IDS-optDNN-1/IDS-optDNN/._Hawk.py
- cs-101223-IDS-optDNN-1/IDS-optDNN/main_WOA.py
- __MACOSX/cs-101223-IDS-optDNN-1/IDS-optDNN/._main_WOA.py
- cs-101223-IDS-optDNN-1/IDS-optDNN/bot_iot_preprocesser.py
- __MACOSX/cs-101223-IDS-optDNN-1/IDS-optDNN/._bot_iot_preprocesser.py
- cs-101223-IDS-optDNN-1/IDS-optDNN/SSA.py
- __MACOSX/cs-101223-IDS-optDNN-1/IDS-optDNN/._SSA.py
- cs-101223-IDS-optDNN-1/IDS-optDNN/101223 KKT EO benchmark py.bak
- __MACOSX/cs-101223-IDS-optDNN-1/IDS-optDNN/._101223 KKT EO benchmark py.bak
- cs-101223-IDS-optDNN-1/IDS-optDNN/FPA.py
- __MACOSX/cs-101223-IDS-optDNN-1/IDS-optDNN/._FPA.py
- cs-101223-IDS-optDNN-1/IDS-optDNN/__pycache__/
- __MACOSX/cs-101223-IDS-optDNN-1/IDS-optDNN/.___pycache__
- cs-101223-IDS-optDNN-1/IDS-optDNN/FPAwithPchanged.py
- __MACOSX/cs-101223-IDS-optDNN-1/IDS-optDNN/._FPAwithPchanged.py
- cs-101223-IDS-optDNN-1/IDS-optDNN/main_pso.py
- __MACOSX/cs-101223-IDS-optDNN-1/IDS-optDNN/._main_pso.py
- cs-101223-IDS-optDNN-1/IDS-optDNN/SInCos.py
- __MACOSX/cs-101223-IDS-optDNN-1/IDS-optDNN/._SInCos.py
- cs-101223-IDS-optDNN-1/IDS-optDNN/Neural_network.py
- __MACOSX/cs-101223-IDS-optDNN-1/IDS-optDNN/._Neural_network.py
- cs-101223-IDS-optDNN-1/IDS-optDNN/NewFPA.py
- __MACOSX/cs-101223-IDS-optDNN-1/IDS-optDNN/._NewFPA.py
- cs-101223-IDS-optDNN-1/IDS-optDNN/.gitignore
- __MACOSX/cs-101223-IDS-optDNN-1/IDS-optDNN/._.gitignore
- cs-101223-IDS-optDNN-1/IDS-optDNN/.gitattributes
- __MACOSX/cs-101223-IDS-optDNN-1/IDS-optDNN/._.gitattributes
- cs-101223-IDS-optDNN-1/IDS-optDNN/unsw_nb_15_preprocesser.py
- __MACOSX/cs-101223-IDS-optDNN-1/IDS-optDNN/._unsw_nb_15_preprocesser.py
- cs-101223-IDS-optDNN-1/IDS-optDNN/ANN.py
- __MACOSX/cs-101223-IDS-optDNN-1/IDS-optDNN/._ANN.py
- cs-101223-IDS-optDNN-1/IDS-optDNN/CSINCOS.py
- __MACOSX/cs-101223-IDS-optDNN-1/IDS-optDNN/._CSINCOS.py
- cs-101223-IDS-optDNN-1/IDS-optDNN/losses.py
- __MACOSX/cs-101223-IDS-optDNN-1/IDS-optDNN/._losses.py
- cs-101223-IDS-optDNN-1/IDS-optDNN/pso.py
- __MACOSX/cs-101223-IDS-optDNN-1/IDS-optDNN/._pso.py
- cs-101223-IDS-optDNN-1/IDS-optDNN/main-woa.py
- __MACOSX/cs-101223-IDS-optDNN-1/IDS-optDNN/._main-woa.py
- cs-101223-IDS-optDNN-1/IDS-optDNN/main.py
- __MACOSX/cs-101223-IDS-optDNN-1/IDS-optDNN/._main.py
- cs-101223-IDS-optDNN-1/IDS-optDNN/main_Hawk.py
- __MACOSX/cs-101223-IDS-optDNN-1/IDS-optDNN/._main_Hawk.py
- cs-101223-IDS-optDNN-1/IDS-optDNN/OPFPA.py
- __MACOSX/cs-101223-IDS-optDNN-1/IDS-optDNN/._OPFPA.py
- cs-101223-IDS-optDNN-1/IDS-optDNN/NeuralNetwork.py
- __MACOSX/cs-101223-IDS-optDNN-1/IDS-optDNN/._NeuralNetwork.py
- cs-101223-IDS-optDNN-1/IDS-optDNN/__pycache__/losses.cpython-39.pyc
- __MACOSX/cs-101223-IDS-optDNN-1/IDS-optDNN/__pycache__/._losses.cpython-39.pyc
