# Supplementary material for: Optimal intrusion detection for imbalanced data using Bagging method with deep neural network optimized by flower pollination algorithm
Source: PeerJ Comput Sci. 2025 Mar 17;11:e2745. doi: 10.7717/peerj-cs.2745 (PMC11935772; doi:10.7717/peerj-cs.2745)
Supplement: Supplemental Information 2 [file peerj-cs-11-2745-s002.zip › cs-101223-IDS-optDNN-1/IDS-optDNN/dnn_ensemble_ids_experimenter.py]

#import libraries
from __future__ import print_function

# WORK ONLY WITH sklearn <= 0.21
import warnings
warnings.filterwarnings("ignore")

from timeit import default_timer as timer
import os
import pandas as pd
import numpy as np
import random as rn
import tensorflow as tf
os.environ['KERAS_BACKEND'] = "tensorflow"
import keras
import math
from keras import backend as K, optimizers, metrics
import sys

try:
    # py3
    from configparser import ConfigParser
except:
    from ConfigParser import SafeConfigParser as ConfigParser

#from keras.models import Sequential
from keras.layers import Dense, Dropout, Lambda
from keras.layers import BatchNormalization
from keras.models import Sequential
from keras.initializers import glorot_normal
from keras.callbacks import EarlyStopping, ModelCheckpoint, ReduceLROnPlateau
#from keras.engine.saving import load_model
from keras.layers import GaussianNoise

import sklearn
from sklearn.model_selection import train_test_split
from sklearn.metrics import roc_auc_score
from sklearn.metrics import auc
from sklearn.metrics import confusion_matrix, classification_report
from sklearn.preprocessing import OneHotEncoder
from sklearn.preprocessing import StandardScaler, Normalizer, minmax_scale,OneHotEncoder, MinMaxScaler, RobustScaler
from sklearn.pipeline import Pipeline

from losses import *
#from ensemble_factory import *

from imblearn.under_sampling import RandomUnderSampler

import pickle as pk
from collections import Counter

from sklearn.ensemble import RandomForestRegressor
from sklearn.ensemble import AdaBoostRegressor
from sklearn.tree import DecisionTreeRegressor
from sklearn.ensemble import RandomForestClassifier
from sklearn.metrics import precision_recall_curve

#SEED
seed = 56

#CONSTANTs
FOCAL_LOSS = "focal_loss"
COST_SENSITIVE_LOSS = "cost_sensitive_loss"
ENSEMBLE_MAX = "ensemble_max"
ENSEMBLE_AVG = "ensemble_avg"
ENSEMBLE_STACK = "ensemble_stack"
ENSEMBLE_F_STACK = "ensemble_f_stack"
ENSEMBLE_F_STACK_V2 = "ensemble_f_stack_v2"
ENSEMBLE_MOE = "ensemble_moe"

#################
#UTILITY METHODs#
#################

#CREATE EXTENDED INPUT
def create_extended_input(raw_input_layer):

    extended_features = []
    range_values = [2, 4, 8, 16]
    
    extended_features.append(raw_input_layer)
    
    one_minus_i = Lambda(lambda x: 1 - K.clip(x, 0, 1))(raw_input_layer)
    extended_features.append(one_minus_i)
        
    #power
    for v in range_values:
        power_i = Lambda(lambda x: x**v)(raw_input_layer)
        extended_features.append(power_i)

    #root
    for v in range_values:
        root_i = Lambda(lambda x: K.clip(x, 0, 1) ** (1/v))(raw_input_layer)
        extended_features.append(root_i)
    
    #sin and 1-cos
    sin_i = Lambda(lambda x: K.sin(math.pi * K.clip(x, 0, 1)))(raw_input_layer)
    extended_features.append(sin_i)
    one_minus_cos_i = Lambda(lambda x: 1 - K.cos(math.pi * K.clip(x, 0, 1)))(raw_input_layer)
    extended_features.append(one_minus_cos_i)
    
    #other extensions
    log_i = Lambda(lambda x: K.log(K.clip(x, 0, 1) + 1)/math.log(2))(raw_input_layer)
    extended_features.append(log_i)
    one_minus_inv_log_i = Lambda(lambda x: 1 - K.log(K.clip(-x, 0, 1) + 2)/math.log(2))(raw_input_layer)    
    extended_features.append(one_minus_inv_log_i)    
    exp_i = Lambda(lambda x: K.exp(x - 1))(raw_input_layer)
    extended_features.append(exp_i)
    one_minus_exp_i = Lambda(lambda x: 1- K.exp(-x))(raw_input_layer)
    extended_features.append(one_minus_exp_i)

    # improved input
    return Concatenate()(extended_features)


#CREATE A SINGLE RESIDUAL BLOCK INCLUDING 2 BUILDING BLOCKs
def create_single_building_block(output, input, factors, dropout_pcg):

    # building block
    l = Dense(factors, kernel_initializer=glorot_normal(seed), activation="tanh")(output)
    out = Concatenate()([input, l])
    out = BatchNormalization()(out)
    out = Dropout(dropout_pcg)(out)
    
    #res
    add = Add()([out, output])
    
    l = Dense(factors, kernel_initializer=glorot_normal(seed), activation="tanh")(add)
    out = Concatenate()([input, l])
    out = BatchNormalization()(out)
    out = Dropout(dropout_pcg)(out)
    
    return out
    
#CREATE A NUMBER OF RESIDUAL BLOCKs    
def create_multiple_building_block(out, input, factors, dropout_pcg, depth):

    current_out = create_single_building_block(out, input, factors, dropout_pcg)
    for i in range(1, depth):
        current_out = create_single_building_block(current_out, input, factors, dropout_pcg)
    return current_out
    
#CREATE THE BASE MODEL ARCHITECTURE
def create_dnn_tf_func(dimensions, base_learner_parameters):

    #parameters
    dropout_pcg = base_learner_parameters["dropout_pcg"]
    embedding_size = base_learner_parameters["embedding_size"]

    #latent factors
    factors = base_learner_parameters["factors"]

    #init input
    raw_input_layer = keras.layers.Input(shape=(dimensions,))

    #improved layer
    extended_input_layer = create_extended_input(raw_input_layer)

    #feature embedding
    input_layer = Dense(embedding_size, kernel_initializer=glorot_normal(seed), activation="tanh")(extended_input_layer)
    
    #depth and width factors
    depth = base_learner_parameters["depth"] - 1

    # l1
    l = Dense(factors, kernel_initializer=glorot_normal(seed), activation="tanh")(input_layer)
    out = Concatenate()([input_layer, l])
    out = BatchNormalization()(out)
    out = Dropout(dropout_pcg)(out)

    #add deep BB
    out = create_multiple_building_block(out, input_layer, factors, dropout_pcg, depth)    
    
    #l-1
    decision_layer = Dense(factors, kernel_initializer=glorot_normal(seed), activation="sigmoid")(out)
    out = BatchNormalization()(decision_layer)
     
    # lp
    out = Dense(1, kernel_initializer=glorot_normal(seed), activation="sigmoid")(out)

    model = keras.models.Model(inputs=[raw_input_layer], outputs=out)

    opt = optimizers.rmsprop(lr=0.001, epsilon=1e-14)

    if loss_type == base_learner_parameters["loss_type"]:
        model.compile(loss=cost_sensitive_loss(base_learner_parameters["fn_weight"], base_learner_parameters["fp_weight"]), optimizer=opt, metrics=['accuracy', 'mse', macro_f1])
        #model.compile(loss="mse", optimizer=opt, metrics=['accuracy', 'mse', macro_f1])

    else:
        if loss_type == base_learner_parameters["loss_type"]:
            model.compile(loss=binary_focal_loss(gamma=base_learner_parameters["gamma"], alpha=base_learner_parameters["alpha"]), optimizer=opt, metrics=['accuracy', 'mse', macro_f1])
        else:
            print("error: Unknown loss")
            sys.exit(-1)

    return model, raw_input_layer, out, decision_layer

#COST SENSITIVE LOSS
def cost_sensitive_loss(fn_weight=1. , fp_weight=1.):
    def inner_cost_sensitive_loss(y_true, y_pred):
        mask_fn = K.clip(K.round(y_true-y_pred), 0, 1)
        w_fn = mask_fn * fn_weight
        mask_fp = K.clip(K.round(y_pred-y_true), 0, 1)
        w_fp = mask_fp * fp_weight
        mask_other = K.clip(1-K.round(K.abs(y_true-y_pred)), 0, 1)
        w = w_fn + w_fp + mask_other
        return K.mean(K.square(y_pred - y_true) * w) 
    return inner_cost_sensitive_loss

#COMPUTE MACRO RECALL FOR BINARY PROBLEMS
def macro_recall(y_true, y_pred):
    # HARDCODED
    num_classes = 2
    class_id = 0

    def rec(y_true, y_pred):
        accuracy_mask = K.cast(K.equal(K.round(y_pred), class_id), 'int32')
        total_per_class = K.cast(K.equal(K.round(y_true), class_id), 'int32')
        class_acc_tensor = K.cast(K.equal(y_true, K.round(y_pred)), 'int32') * accuracy_mask
        class_acc = K.cast(K.sum(class_acc_tensor), K.floatx()) / K.cast(K.maximum(K.sum(total_per_class), 1),
                                                                         K.floatx())
        return class_acc

    v = 0
    for i in range(num_classes):
        v = v + rec(y_true, y_pred)
        class_id = i

    return v / num_classes

#COMPUTE MACRO PRECISION FOR BINARY PROBLEMS
def macro_precision(y_true, y_pred):
    # HARDCODED
    num_classes = 2
    class_id = 0

    def prec(y_true, y_pred):
        accuracy_mask = K.cast(K.equal(K.round(y_pred), class_id), 'int32')
        class_acc_tensor = K.cast(K.equal(y_true, K.round(y_pred)), 'int32') * accuracy_mask
        class_acc = K.cast(K.sum(class_acc_tensor), K.floatx()) / K.cast(K.maximum(K.sum(accuracy_mask), 1), K.floatx())
        return class_acc

    v = 0
    for i in range(num_classes):
        v = v + prec(y_true, y_pred)
        class_id = i

    return v / num_classes

#COMPUTE MACRO F1-SCORE FOR BINARY PROBLEMS
def macro_f1(y_true, y_pred):
    # HARDCODED
    num_classes = 2
    class_id = 0

    def f1(y_true, y_pred):
        accuracy_mask = K.cast(K.equal(K.round(y_pred), class_id), 'int32')
        class_acc_tensor = K.cast(K.equal(y_true, K.round(y_pred)), 'int32') * accuracy_mask
        prec = K.cast(K.sum(class_acc_tensor), K.floatx()) / K.cast(K.maximum(K.sum(accuracy_mask), 1), K.floatx())
        accuracy_mask = K.cast(K.equal(K.round(y_pred), class_id), 'int32')
        total_per_class = K.cast(K.equal(K.round(y_true), class_id), 'int32')
        class_acc_tensor = K.cast(K.equal(y_true, K.round(y_pred)), 'int32') * accuracy_mask
        rec = K.cast(K.sum(class_acc_tensor), K.floatx()) / K.cast(K.maximum(K.sum(total_per_class), 1), K.floatx())
        return 2 * K.cast(K.sum(rec), K.floatx()) * K.cast(K.sum(prec), K.floatx()) / K.cast(
            K.maximum(K.sum(prec + rec), 1), K.floatx())

    v = 0
    for i in range(num_classes):
        v = v + f1(y_true, y_pred)
        class_id = i

    return v / num_classes

# def convert_string_to_float(value):
#     return float(value.decode('ascii'))

#CREATE DICTIONARY FOR CATEGORICAL ATTRIBUTE ENCODING
def create_dictionary(dataset_paths, delim, decimal, load_from_file, preprocesser_folder_path, suffix, to_remove_list_parameter, categorical_feature_list_parameter):

    if load_from_file:
        #DO SOMETHING
        # STORING LabelEncoderMap
        column_dict = pk.load(open(preprocesser_folder_path + "clm_dict_"+suffix+".sav", 'rb'))

        # STORING ohe
        x_ohe = pk.load(open(preprocesser_folder_path + "ohe_"+suffix+".sav", 'rb'))
        if debug:
            print("LOADED")

        return (column_dict, x_ohe)

    data_list = []
    for i in range(0, len(dataset_paths)):

        # --- LOADING DATASET ---
        data = readData(dataset_paths[i], delim, decimal)

        # REMOVING ID
        # to_remove = ["fc_id","fc_tstamp","fc_src_port", "fc_dst_port"]
        to_remove = to_remove_list_parameter #["fc_id", "fc_tstamp", "fc_src_port", "fc_dst_port", "fc_src_addr", "fc_dst_addr", "lpi_category", "lpi_proto", "crl_group", "crl_name" ]
        data = data.drop(to_remove, 1)

        # CLEAN STRING
        #data["class"] = data["class"].apply(convert_string_to_float)

        data_list.append(data)
        if debug:
            print("READ")

    # , "lpi_category", "lpi_proto", "crl_group", "crl_name"
    categorical_feature_list = categorical_feature_list_parameter #["fc_proto"]

    data_list = pd.concat(data_list)
    # mapping
    column_dict = {}

    # CREATE LABEL ENCODER
    for column_name in categorical_feature_list:
        #~ column_encoder = sklearn.preprocessing.label.LabelEncoder()
        column_encoder = sklearn.preprocessing.LabelEncoder()
        # column_encoder.fit(preprocessed_training[column_name])
        column_encoder.fit(data_list[column_name])
        column_dict[column_name] = column_encoder

    # APPLY ENCODING
    for column_name in categorical_feature_list:
        current_encoder = column_dict[column_name]
        data_list[column_name] = current_encoder.transform(data_list[column_name])

    indexes_to_encode = []
    for v in categorical_feature_list:
        indexes_to_encode.append(data_list.columns.get_loc(v))

    if debug :
        print("Features indexes: ", indexes_to_encode)

    x_ohe = OneHotEncoder(categorical_features=indexes_to_encode, sparse=False)

    x_ohe.fit(data_list)

    #STORING LabelEncoderMap
    pk.dump(column_dict, open(preprocesser_folder_path + "clm_dict_"+suffix+".sav", 'wb') ,  protocol =2)

    #STORING ohe
    pk.dump(x_ohe, open(preprocesser_folder_path+"ohe_"+suffix+".sav", 'wb'), protocol =2 )


    return (column_dict, x_ohe)

#READ A SINGLE CHUNCK
def readData(path, delimiter, decimal):
    "READ SINGLE FILE"
    df=pd.read_csv(path, delimiter=delimiter, decimal=decimal, engine="c", header = 0)
    return df
    
#
def extract_preprocessed_data(dataset_path, delim, decimal, train_perc, test_perc, column_dict, x_ohe):

    # --- LOADING DATASET ---
    data = readData(dataset_path, delim, decimal)

    if (debug) :
        print("--- LOADED DATASET ---", dataset_path)

    #REMOVING id-like useless features
    to_remove = to_remove_list_parameter 
    data = data.drop(to_remove,1)

    if (debug) :
        print("--- USELESS ATTRIBUTES REMOVED ---")

    #PRINT CLASS DISTRIBUTION
    if (debug):
        print(data["class"].value_counts())

    ## --- PREPROCESSING ---

    # STEP 1: SPLIT THE DATASET IN TRAINING SET AND TEST SET
    # STEP 2: CATEGORICAL ATTRIBUTES ARE CONVERTED IN NUMERICAL BY USING ONE-HOT ENCODIING

    #create X and y for training set and test set
    X = data.drop("class",1)
    
    y = data["class"]
    
    #STEP 1
    X_train, X_test, y_train, y_test = train_test_split(X, y, train_size = train_perc,test_size = test_perc, random_state = seed)
    if debug:
    	print("--- CREATED TRAINING AND TEST SET ---")

    #PRINT DISTRIBUTION
    if (debug) :
        print("Training distribution")
        print(y_train.value_counts())
        print("Test distribution")
        print(y_test.value_counts())

    # categorical features conversion via one-hot encoding

    #categorical feature list
    categorical_feature_list = categorical_feature_list_parameter 

    preprocessed_training = X_train  

    #SCALING NUMERICAL FEATURES
    scaler_x = MinMaxScaler(feature_range=(0, 1)) 

    to_scale = preprocessed_training.columns.difference(categorical_feature_list)

    scaler_x.fit(preprocessed_training[to_scale])

    preprocessed_training[to_scale] = scaler_x.transform(preprocessed_training[to_scale])

    if(debug) :
        print("--- SCALING APPLIED ---")

    # CREATE AND APPLY OHE

    #CREATE LABEL ENCODER

    # APPLY ENCODING
    for column_name in categorical_feature_list:
        current_encoder = column_dict[column_name]
        preprocessed_training[column_name] = current_encoder.transform(preprocessed_training[column_name])

    indexes_to_encode = []
    for v in categorical_feature_list:
        indexes_to_encode.append(preprocessed_training.columns.get_loc(v))

    preprocessed_training = x_ohe.transform(preprocessed_training)

    if (debug) :
        print("--- CATEGORICAL FEATURE ENCODED ---")

    #preparing test

    #create copy
    preprocessed_test = X_test.copy()
    preprocessed_test[to_scale] = scaler_x.transform(preprocessed_test[to_scale])
    for column_name in categorical_feature_list:
        current_encoder = column_dict[column_name]
        preprocessed_test[column_name] = current_encoder.transform(preprocessed_test[column_name])
    preprocessed_test = x_ohe.transform(preprocessed_test)

    return (preprocessed_training,y_train,preprocessed_test,y_test)

#utility method
def first_extract_preprocessed_data(dataset_path, delim, decimal, train_perc,test_perc, column_dict, x_ohe,out_dataset):

    # --- LOADING DATASET ---
    data = readData(dataset_path, delim, decimal)

    if (debug) :
        print("--- LOADED DATASET ---")

    #PRINT COLUMN NAMES
    if (debug):
        print(data.columns)

    #PRINT HEAD OF THE DATASET
    if (debug):
        print(data.head(3))

    #REMOVING ID
    #to_remove = ["fc_id","fc_tstamp","fc_src_port", "fc_dst_port"]
    to_remove = to_remove_list_parameter #["fc_id","fc_tstamp","fc_src_port", "fc_dst_port","fc_src_addr","fc_dst_addr", "lpi_category", "lpi_proto", "crl_group", "crl_name" ]
    data = data.drop(to_remove,1)

    if (debug) :
        print("--- USELESS ATTRIBUTES REMOVED ---")

    #PRINT COLUMN NAMES
    if (debug) :
        print("FEATURES AFTER USELESSS ATTRIBUTES REMOVED:")
        print(data.columns)

    # PRINT HEAD OF THE DATASET
    if (debug):
        print(data.head(3))

    #PRINT CLASS DISTRIBUTION
    if (debug):
        print(data["class"].value_counts())

    ## --- PREPROCESSING ---

    

    # categorical features conversion via one-hot encoding

    categorical_feature_list = categorical_feature_list_parameter
    
    #SCALING NUMERICAL FEATURES
    scaler_x = MinMaxScaler(feature_range=(0, 1)) 

    to_scale = data.columns.difference(categorical_feature_list)

    scaler_x.fit(data[to_scale])

    data[to_scale] = scaler_x.transform(data[to_scale])

    if(debug) :
        print("--- SCALING APPLIED ---")

    # CREATE AND APPLY OHE

    # APPLY ENCODING
    for column_name in categorical_feature_list:
        current_encoder = column_dict[column_name]
        data[column_name] = current_encoder.transform(data[column_name])

    indexes_to_encode = []
    for v in categorical_feature_list:
        indexes_to_encode.append(data.columns.get_loc(v))

    if debug :
        print("Features indexes: ", indexes_to_encode)

    tmp_X = data.drop("class",1)
    tmp_y = data["class"]
    tmpdata = x_ohe.transform(tmp_X)
    data=pd.DataFrame(tmpdata, columns = ["Attr_"+str(int(i)) for i in range(tmpdata.shape[1])])
    data['class']=tmp_y    

    if (debug) :
        print("--- CATEGORICAL FEATURE ENCODED ---")

    #preparing test
    
    #saving data
    data.to_pickle(out_dataset)
    
    # STEP 1: SPLIT THE DATASET IN TRAINING SET AND TEST SET
    # STEP 2: CATEGORICAL ATTRIBUTES ARE CONVERTED IN NUMERICAL BY USING ONE-HOT ENCODIING

    #CLEAN STRING
    #data["class"] = data["class"].apply(convert_string_to_float)

    #create X and y for training set and test set
    X = data.drop("class",1)
    
    y = data["class"]
    
    #STEP 1
    X_train, X_test, y_train, y_test = train_test_split(X, y, train_size=train_perc,test_size = test_perc, random_state = seed)
    if debug:
    	print("--- CREATED TRAINING AND TEST SET ---")

    #PRINT DISTRIBUTION
    if (debug) :
        print("Training distribution")
        print(y_train.value_counts())
        print("Test distribution")
        print(y_test.value_counts())
        print ("Type xtrain" , type(X_train), " Type Y ", type(y_train))
    return (np.array(X_train),np.array(y_train),np.array(X_test),np.array(y_test))


#only first time load and preprocess all data

def eff_extract_preprocessed_data(out_dataset, delim, decimal, train_perc, test_perc, column_dict, x_ohe):

    #loading data
    data=pd.read_pickle(out_dataset)
    # STEP 1: SPLIT THE DATASET IN TRAINING SET AND TEST SET
    # STEP 2: CATEGORICAL ATTRIBUTES ARE CONVERTED IN NUMERICAL BY USING ONE-HOT ENCODIING

    #CLEAN STRING
    #data["class"] = data["class"].apply(convert_string_to_float)

    #create X and y for training set and test set
    X = data.drop("class",1)
    
    y = data["class"]
    
    #STEP 1
    X_train, X_test, y_train, y_test = train_test_split(X, y, train_size=train_perc,test_size = test_perc, random_state = seed)
    if debug:
    	print("--- CREATED TRAINING AND TEST SET ---")

    #PRINT DISTRIBUTION
    if (debug) :
        print("Training distribution")
        print(y_train.value_counts())
        print("Test distribution")
        print(y_test.value_counts())

    return (np.array(X_train),np.array(y_train),np.array(X_test),np.array(y_test))


#METHOD FOR TRAINING A BASE MODEL
def build_base_model(X_growing, X_validation, y_growing, y_validation, batch_size, num_epoch,  verbose_fit, verbose_model_check, old_model_name, new_model_name, load_from_file, base_learner_parameters, model_folder_path, to_remove_list_parameter, categorical_feature_list_parameter):
    
    
    model_init = create_dnn_tf_func(X_growing.shape[1], base_learner_parameters)

    model = model_init[0]
    model_input = model_init[1]
    model_output = model_init[2]
    model_features = model_init[3]

    if model == "not_init":
        print("Classifier not init, exit")
        exit(-1)

    if(debug) :
        print("--- INIT COMPLETED ---")

    # building

    # callback list
    best_model_path =  ''.join([model_folder_path, new_model_name , "_" ,loss_type , ".hdf5"])
    #save_weights_only = False,
    checkpoint = ModelCheckpoint(best_model_path, monitor='val_macro_f1', verbose=verbose_model_check, save_best_only=True,
                                 save_weights_only=True, mode='max')
    opt = ReduceLROnPlateau(monitor='val_loss', mode='min', min_lr=1e-15, patience=3, factor=0.001, verbose=0)
    #lrm = LearningRateMonitor()
    cb_list = [checkpoint, opt]

    #LOAD OLD MODEL IF EXIST
    if old_model_name is not None :
        # load old model
        old_model_path = ''.join([model_folder_path, old_model_name, "_" ,loss_type , ".hdf5"])
        #model = load_model(old_model_path, custom_objects={'binary_class_weighted_loss_tf': binary_class_weighted_loss_tf})

        #TRANSFER LEARNING
        #UNCOMMENT TO ENABLE TRANSFER LEARNING
        #model.load_weights(old_model_path)
        if debug:
        	print("### OLD MODEL LOADED ###")

    # fit
    if not load_from_file:
        if debug:
            print("### FITTING ###")
        start = timer();             
        model.fit(X_growing, y_growing, batch_size=batch_size, epochs=num_epoch, callbacks=cb_list, validation_data=(X_validation, y_validation), verbose=verbose_fit)
        end = timer(); total_time=end-start
    else:
        total_time=0
        if(debug):
            print("no training phase: loaded model from file")

    if debug :
        print("base model created")

    # load best model
    model.load_weights(best_model_path)

    return (model, model_features, total_time)


#FACTORY FOR ENSEMBLE MODELs
def create_ensemble(models, parameters):

    if parameters["ensemble_type"] == ENSEMBLE_MAX:
        return ensemble_max(models, parameters)

    if parameters["ensemble_type"] == ENSEMBLE_AVG:
        return ensemble_avg(models, parameters)

    if parameters["ensemble_type"] == ENSEMBLE_STACK:
        return ensemble_stacking(models, parameters)

    if parameters["ensemble_type"] == ENSEMBLE_F_STACK:
        return ensemble_stacking_feature(models, parameters)

    if parameters["ensemble_type"] == ENSEMBLE_F_STACK_V2:
        return ensemble_stacking_feature_V2(models, parameters)
        
    if parameters["ensemble_type"] == ENSEMBLE_MOE:
        return ensemble_moe(models, parameters)

    print("ERROR: No ensemble specified")
    sys.exit(-1)


#ENSEMBLE STATEGY: MAX SCORE (NO TRAINABLE)
def ensemble_max(models, parameters, ensemble_model_name=None):

    def compute_strongest_pred(x):
        thr = tf.fill(tf.shape(x), 0.5)
        x1 = x - thr
        pos = K.relu(x1)
        neg = K.relu(-x1)
        max_pos_abs = K.max(pos, axis=1)
        max_neg_abs = K.max(neg, axis=1)
        bool_idx = K.greater(max_pos_abs, max_neg_abs)
        float_idx = K.cast(bool_idx, dtype=K.floatx())
        thr1 = tf.fill(tf.shape(max_pos_abs), 0.5)
        mask = float_idx * max_pos_abs - (1-float_idx) * max_neg_abs + thr1
        return K.reshape(mask, (-1, 1))

    def compute_strongest_pred_shape(input_shape):
        shape = list(input_shape)
        assert len(shape) == 2  # only valid for 2D tensors
        shape[-1] = 1
        return tuple(shape)

    freeze = parameters["do_freeze"]
    if freeze:
        for m in models:
            if parameters["freeze_base_models_partly"] or parameters["freeze_base_models"]:
                freeze_model(m,parameters["freeze_base_models_partly"])

    ensemble_input = [m.input for m in models]
    base_preds = [m.output for m in models]
 
    x = Concatenate()(base_preds)
    
    y = Lambda(compute_strongest_pred, output_shape=compute_strongest_pred_shape)(x)

    ensemble_model = Model(ensemble_input, y, name='ensembleMax')

    opt = optimizers.rmsprop(lr=0.001, epsilon=1e-9)

    if parameters["loss_type"] == COST_SENSITIVE_LOSS:
        ensemble_model.compile(loss=cost_sensitive_loss(parameters["fn_weight"], parameters["fp_weight"]), optimizer=opt,  metrics=['accuracy', 'mse', macro_f1])
    else:
        if parameters["loss_type"] == FOCAL_LOSS:
            ensemble_model.compile(loss=binary_focal_loss(gamma=parameters["gamma"], alpha=parameters["alpha"]), optimizer=opt, metrics=['accuracy', 'mse', macro_f1])
        else:
            print("Unknown loss: using default")
            ensemble_model.compile(loss="binary_crossentropy", optimizer=opt, metrics=['accuracy', 'mse', macro_f1])
            #sys.exit(-1)

    return ensemble_model

#ENSEMBLE STATEGY: AVERAGE SCORE (NO TRAINABLE)
def ensemble_avg(models, parameters):

    freeze = parameters["do_freeze"]
    if freeze :
        for model in models:
            if parameters["freeze_base_models_partly"] or parameters["freeze_base_models"]:
                freeze_model(model,parameters["freeze_base_models_partly"])
    inputs = [model.input for model in models]
    outputs = [model.output for model in models]
    y = Average()(outputs)
    model = Model(inputs, y, name='ensembleAvg')

    opt = optimizers.rmsprop(lr=0.001, epsilon=1e-14)

    if parameters["loss_type"] == COST_SENSITIVE_LOSS:
        model.compile(loss=cost_sensitive_loss(parameters["fn_weight"], parameters["fp_weight"]), optimizer=opt,  metrics=['accuracy', 'mse', macro_f1])
    else:
        if parameters["loss_type"] == FOCAL_LOSS:
            model.compile(loss=binary_focal_loss(gamma=parameters["gamma"], alpha=parameters["alpha"]), optimizer=opt, metrics=['accuracy', 'mse', macro_f1])
        else:
            print("Unknown loss")
            sys.exit(-1)

    return model


#ENSEMBLE STRATEGY: DEEP STACKING (TRAINABLE)
def ensemble_stacking(models, parameters):

    freeze = parameters["do_freeze"]
    if freeze :
        for m in models:
            if parameters["freeze_base_models_partly"] or parameters["freeze_base_models"]:
                freeze_model(m,parameters["freeze_base_models_partly"])

    inputs = [m.input for m in models]
    outputs = [m.output for m in models]

    #ADD default features
    #outputs.append(models[0].input)

    x = Concatenate()(outputs)
    factors = parameters["factors"]

    err_x = Lambda(lambda v: abs(v - 0.5))(x)

    #concatenate , models[0].input
    x = Concatenate()([x, err_x])

    #path
    x = Dense(factors, activation="tanh", kernel_initializer=glorot_normal(seed))(x)
    x = BatchNormalization()(x)

    x = Dense(factors, activation="tanh", kernel_initializer=glorot_normal(seed))(x)
    x = BatchNormalization()(x)

    x = Dense(factors, activation="tanh", kernel_initializer=glorot_normal(seed))(x)
    x = BatchNormalization()(x)

    x = Dense(1, activation='sigmoid')(x)

    model = Model(inputs, x, name='ensembleStacking')

    opt = optimizers.rmsprop(lr=0.001, epsilon=1e-9)

    if parameters["loss_type"] == COST_SENSITIVE_LOSS:
        model.compile(loss=cost_sensitive_loss(parameters["fn_weight"], parameters["fp_weight"]), optimizer=opt,  metrics=['accuracy', 'mse', macro_f1])
    else:
        if parameters["loss_type"] == FOCAL_LOSS:
            model.compile(loss=binary_focal_loss(gamma=parameters["gamma"], alpha=parameters["alpha"]), optimizer=opt, metrics=['accuracy', 'mse', macro_f1])
        else:
            print("Unknown loss: using default")
            model.compile(loss="binary_crossentropy", optimizer=opt, metrics=['accuracy', 'mse', macro_f1])
            #sys.exit(-1)

    return model


#ENSEMBLE STRATEGY: MIXTURE OF EXPERTS(TRAINABLE)
def ensemble_moe(models, parameters):
    freeze = parameters["do_freeze"]
    if freeze :
        for m in models:
            if parameters["freeze_base_models_partly"] or parameters["freeze_base_models"]:
                freeze_model(m,parameters["freeze_base_models_partly"])

    ensemble_input = [m.input for m in models]
    models_outputs = [m.output for m in models]

    # Gating network
    g = Dense(128, activation="tanh", kernel_initializer=glorot_normal(seed))(models[0].input)
    #g = Dense(128, activation='relu', kernel_initializer='glorot_uniform')(inputs)
    #g = BatchNormalization()(g)
    #g = Dropout(0.2)(g)
    g = Dense(len(models_outputs), activation='softmax')(g)

    # Weighted combination
    p = Concatenate()(models_outputs)
    weighted_p = Multiply()([p, g])
    shape_list = models_outputs[0].get_shape().as_list()
    y = Lambda(lambda x: K.sum(x, axis=1, keepdims=True), output_shape=tuple(shape_list[1:]))(weighted_p)

    model = Model(ensemble_input, y, name='ensemble_moe')

    opt = optimizers.rmsprop(lr=0.001, epsilon=1e-9)

    if parameters["loss_type"] == COST_SENSITIVE_LOSS:
        model.compile(loss=cost_sensitive_loss(parameters["fn_weight"], parameters["fp_weight"]), optimizer=opt,  metrics=['accuracy', 'mse', macro_f1])
    else:
        if parameters["loss_type"] == FOCAL_LOSS:
            model.compile(loss=binary_focal_loss(gamma=parameters["gamma"], alpha=parameters["alpha"]), optimizer=opt, metrics=['accuracy', 'mse', macro_f1])
        else:
            print("Unknown loss: using default")
            model.compile(loss="binary_crossentropy", optimizer=opt, metrics=['accuracy', 'mse', macro_f1])
            #sys.exit(-1)

    return model

#ENSEMBLE STRATEGY: DEEP STACKING WITH HIGH LEVEL FEATURES EXTRACTED FROM BASE MODELS (TRAINABLE)
def ensemble_stacking_feature(models, parameters):

    freeze = parameters["do_freeze"]
    if freeze :
        for model in models:
            if parameters["freeze_base_models_partly"] or parameters["freeze_base_models"]:
                freeze_model(model,parameters["freeze_base_models_partly"])


    factors = parameters["factors"]

    #input declaration
    w_ensemble_input = [model.input for model in models]

    pred_list = [model.output for model in models]
    #print("len:",len(pred_list))

    #print("base_preds_tensor:", base_preds_tensor.shape)
    context_list = [model.layers[-4].output for model in models]

    pred_tensor = Concatenate()(pred_list)
    err_tensor = Lambda(lambda v: abs(v - 0.5))(pred_tensor)
    context_tensor = Concatenate()(context_list)

    #ADD default features
    #pred_list.append(models[0].input)

    #merged_context = Concatenate()(pred_list+context_list)

    merged_context = Concatenate()([pred_tensor, err_tensor, context_tensor])

    x = Dense(factors, activation="tanh", kernel_initializer=glorot_normal(seed))(merged_context)
    x = BatchNormalization()(x)
    
    x = Dense(1, activation='sigmoid')(x)

    model = Model(w_ensemble_input, x, name='ensemble_stacking_feature')

    opt = optimizers.rmsprop(lr=0.001, epsilon=1e-9)

    if parameters["loss_type"] == COST_SENSITIVE_LOSS:
        model.compile(loss=cost_sensitive_loss(parameters["fn_weight"], parameters["fp_weight"]), optimizer=opt,
                      metrics=['accuracy', 'mse', macro_f1])
    else:
        if parameters["loss_type"] == FOCAL_LOSS:
            model.compile(loss=binary_focal_loss(gamma=parameters["gamma"], alpha=parameters["alpha"]), optimizer=opt,
                          metrics=['accuracy', 'mse', macro_f1])
        else:
            print("Unknown loss")
            sys.exit(-1)

    return model

#ENSEMBLE STRATEGY: DEEP STACKING WITH HIGH LEVEL FEATURES EXTRACTED FROM BASE MODELS - variant 2 (TRAINABLE)
def ensemble_stacking_feature_V2(models, parameters):

    freeze = parameters["do_freeze"]
    if freeze :
        for model in models:
            if parameters["freeze_base_models_partly"] or parameters["freeze_base_models"]:
                freeze_model(model,parameters["freeze_base_models_partly"])

    w_ensemble_input = [model.input for model in models]

    pred_list = [model.output for model in models]
    #print("len:",len(pred_list))

    #print("base_preds_tensor:", base_preds_tensor.shape)
    context_list = [model.layers[-4].output for model in models]

    #ADD default features
    #pred_list.append(models[0].input)

    add_context = Add()(context_list)
    pred_list.append(add_context)
    merged_context = Concatenate()(pred_list)

    factors = parameters["factors"]

    x = Dense(factors, activation="tanh", kernel_initializer=glorot_normal(seed))(merged_context)
    x = BatchNormalization()(x)

    x = Dense(factors, activation="tanh", kernel_initializer=glorot_normal(seed))(x)
    x = BatchNormalization()(x)

    x = Dense(factors, activation="tanh", kernel_initializer=glorot_normal(seed))(x)
    x = BatchNormalization()(x)

    x = Dense(1, activation='sigmoid')(x)

    model = Model(w_ensemble_input, x, name='ensemble_stacking_feature')

    opt = optimizers.rmsprop(lr=0.001, epsilon=1e-14)

    if parameters["loss_type"] == COST_SENSITIVE_LOSS:
        model.compile(loss=cost_sensitive_loss(parameters["fn_weight"], parameters["fp_weight"]), optimizer=opt,
                      metrics=['accuracy', 'mse', macro_f1])
    else:
        if parameters["loss_type"] == FOCAL_LOSS:
            model.compile(loss=binary_focal_loss(gamma=parameters["gamma"], alpha=parameters["alpha"]), optimizer=opt,
                          metrics=['accuracy', 'mse', macro_f1])
        else:
            print("Unknown loss")
            sys.exit(-1)

    return model

#FREEZE THE WEIGHT OF A MODEL
def freeze_model(model,partly=False):
    if not partly:
        model.trainable = False
    for layer in model.layers:
        if not partly or ("features_0" not in layer.name) and ("features_1" not in layer.name):
            layer.trainable = False


#MAIN

if __name__ == "__main__":
	
	# command line arguments
    if len (sys.argv) < 3:
     	print("Usage: %s <random seed> <file_output> <file_params (optional default.ini)>" % sys.argv[0])
     	sys.exit(-1)
    seed= int(sys.argv[1])
    file_output=sys.argv[2]
    if len (sys.argv) == 3:
    	file_params='default.ini'
    else:
        file_params=sys.argv[3]
    
    # seed initialization     
    os.environ['PYTHONHASHSEED'] = '0'
    #numpy seed
    np.random.seed(seed)
    #rn seed
    rn.seed(seed)
    session_conf = tf.ConfigProto(intra_op_parallelism_threads=1, inter_op_parallelism_threads=1)
    #sess
    sess = tf.Session(graph=tf.get_default_graph(), config=session_conf)
    K.set_session(sess)
    #tf seed
    tf.set_random_seed(seed)
    
    # --- PARAMETERS ---
    
    #other parameters
    delim = ","
    decimal = "."
    train_perc = 0.1    #implicitly make an undersampling if train_perc+test_perc <1.0
    test_perc = 0.33
    batch_size = 512
    #suppose training-set (after splitting train and test) is composed of 1000 tuples, the new training set for training DNn will be training_growing_dnn=1000*(1-training_perc)
    # and for training dnn you use  training_grow_dnn * (1-growing_perc) and for growing dnn, you use growing_perc * training_growing_dnn
    
    growing_perc = 0.30        #used to define the percentage of training set to grow the DNN
    validation_perc = 0.20     #used to define the percentage of training set to train the combining function of the ensemble
    
   

    #read params from file
    config = ConfigParser()
    config.read(file_params)


    #MANAGEMENT PARAMETERS read from argv[2] or 'default.in
    verbose_fit = config.getint('management', 'verbose_fit')
    verbose_model_check = config.getint('management', 'verbose_model_check')
    debug = config.getboolean('management', 'debug')
    load_preprocesser_from_file = config.getboolean('management', 'load_preprocesser_from_file') #First time set to False to create the preprocessers
    load_from_file = config.getboolean('management', 'load_from_file')     
    load_datasets_from_file = config.getboolean('management', 'load_datasets_from_file')
    if debug:
    	print ("verbose fit", verbose_fit," verbose model check", verbose_model_check," debug ",debug)
    	print ("load_from_preprocesser", load_preprocesser_from_file, " load_from_file", load_from_file," load_dataset_from_file ",load_datasets_from_file)
    #parameters running or not algorithms
    running_ensemble = config.getboolean('running', 'running_ensemble')  
    running_competitor=config.getboolean('running', 'running_competitor')  
    evaluate_base_models=config.getboolean('running', 'evaluate_base_models')  
    if debug:
    	print ("running_ensemble", running_ensemble, " running_competitor",running_competitor," evaluate_base_models",evaluate_base_models)
    train_perc=config.getfloat('running','train_perc')
    test_perc=config.getfloat('running','test_perc')
    growing_perc=config.getfloat('running','growing_perc')
    validation_perc=config.getfloat('running','validation_perc')
    if debug:
    	print ("Trainining ", train_perc," Testing ", test_perc," Growing ", growing_perc, " Validation ", validation_perc);
    
    #ENSEMBLE PARAMETERs
    ensemble_types = [ENSEMBLE_STACK, ENSEMBLE_F_STACK, ENSEMBLE_MOE, ENSEMBLE_MAX]
    
    do_freeze_choose = [False] 	#do_freeze_choose = [True, False] enable/disable weight freezing 
    ens_factors = 64 			#number for neurons for the ensemble layers

    #DNN ARCHITECTURE PARAMETERs
    dropout_pcg = 0.25			#dropout pcg
    num_epoch = 16				#training epochs

    factors = 32				#number for neurons for the base model layers

    #LOSSES PARAMETERs
    # available values: COST_SENSITIVE_LOSS, FOCAL_LOSS
    loss_type = config.get('architecture', 'loss_type') 
    add_competitor_to_ensemble = config.getboolean('architecture', 'add_competitor')
    num_epoch = config.getint('architecture','num_epochs')
    dropout_pcg = config.getfloat('architecture','dropout_perc')
     
    if debug:
    	print ("Loss= ",loss_type)
    gamma_loss_parameter = 2.
    alpha_loss_parameter = 0.5
    fn_weight = 4.		#false negative weight
    fp_weight = 4.		#false positive weight
    
    if debug:
	    print ("loss type ", loss_type, " add competitor ",add_competitor_to_ensemble," num epochs ", num_epoch, " dropout ", dropout_pcg)


    #FIXED PARAMETERs
    
    model_folder_path = "../res/output/model/"
    preprocesser_folder_path = "../res/output/preprocesser/"
    #data_path="../res/input/data_preprocessed_2/disjoint_samples"
    
    #chunk datasets for iscx
    #data_path="../res/input/data_preprocessed_2/"
    #data_names=["testbed12_preprocessed.csv","testbed13_preprocessed.csv","testbed14_preprocessed.csv","testbed15_preprocessed.csv","testbed17_preprocessed.csv"]
    #predata_names=["testbed12_preprocessed.pkl","testbed13_preprocessed.pkl","testbed14_preprocessed.pkl","testbed15_preprocessed.pkl","testbed17_preprocessed.pkl"]
    
    #model_names = ["model_day_2","model_day_3","model_day_4","model_day_5","model_day_7"]
    #dataset_names = ["dataset_day_2", "dataset_day_3", "dataset_day_4", "dataset_day_5", "dataset_day_7"]
    
    
    #chunk datasets for cicids 2017
    data_path="../res/input/data_preprocessed_2/id_dataset_2017"
    data_names=["Tuesday.csv","Wednesday.csv","Thursday.csv","Friday.csv"]
    predata_names=["Tuesday.pkl","Wednesday.pkl","Thursday.pkl","Friday.pkl"]
    
    model_names = ["model_Tuesday","model_Wednesday","model_Thursday","model_Friday"]
    dataset_names = ["dataset_Tuesday", "dataset_Wednesday", "dataset_Thursday", "dataset_Friday"]

    
    dataset_paths=[os.path.join(data_path, x) for x in data_names]
    predataset_paths=[os.path.join(data_path, x) for x in predata_names]
    if debug:
    	print ("datasets ", dataset_paths)

  
    #iscx categorical encoder and useless attributes
    #enc_suffix = "extended"
    #to_remove_list_parameter = ["fc_id", "fc_tstamp", "fc_src_port", "fc_dst_port", "fc_src_addr", "fc_dst_addr","lpi_proto", "lpi_category", "crl_group", "crl_name"]
    #categorical_feature_list_parameter = ["fc_proto"]
    
    
    #cicids categorical encoder and useless attributes
    enc_suffix = "extended_2017"
    to_remove_list_parameter = ["Destination_Port","Flow_Bytes_s","Flow_Packets_s"]    
    categorical_feature_list_parameter = ["port_type"]

    #Variables
    base_model_list = [ ]
    x_ensemble = [ ]
    y_ensemble = [ ]
    x_tests = [ ]
    y_tests = [ ]

    #base learner parameters
    base_learner_parameters = {}
    base_learner_parameters["loss_type"] = loss_type
    base_learner_parameters["factors"] = factors
    base_learner_parameters["dropout_pcg"] = dropout_pcg
    base_learner_parameters["gamma"] = gamma_loss_parameter
    base_learner_parameters["alpha"] = alpha_loss_parameter
    base_learner_parameters["fn_weight"] = fn_weight
    base_learner_parameters["fp_weight"] = fp_weight
    base_learner_parameters["embedding_size"] = 96  
    base_learner_parameters["depth"] = 3


    #dataset dictionary creation
    cat_pre = create_dictionary(dataset_paths, delim, decimal, load_preprocesser_from_file, preprocesser_folder_path, enc_suffix, to_remove_list_parameter, categorical_feature_list_parameter)
    column_dict = cat_pre[0]
    x_ohe = cat_pre[1]


    if debug:
    	print("LOAD/TRAIN BASE MODEL")

    for i in range(0, len(dataset_paths)):

        #EXTRACT DATASET        
        preprocessed_data = extract_preprocessed_data(dataset_paths[i], delim, decimal, train_perc,test_perc, column_dict, x_ohe)
        

        #TEMPORARY VARs
        preprocessed_training = preprocessed_data[0]
        y_train = preprocessed_data[1]
        preprocessed_test = preprocessed_data[2]
        y_test = preprocessed_data[3]

        #MODELS
        if i == 0 :
            old_model_name = None
        else :
            old_model_name = model_names[i-1]
        new_model_name = model_names[i]
        
        # split the training set into 2 datasets also stratifying uniformly for each class    (x_growing would be used to build the base model and X_validation for the ensemble 
        X_train_base, X_train_ensemble, y_train_base, y_train_ensemble = train_test_split(preprocessed_training, y_train, stratify=y_train, test_size=validation_perc, random_state=seed)
        
        if debug:
            #print("Num dimensions:", len(X_growing[0]))
            print("Num dimensions:", X_train_base.shape[1])
        X_growing, X_validation, y_growing, y_validation= train_test_split(X_train_base, y_train_base, stratify=y_train_base, test_size=growing_perc, random_state=seed)
        #CREATING MODELs
        result = build_base_model(X_growing, X_validation, y_growing, y_validation , batch_size, num_epoch, verbose_fit, verbose_model_check, old_model_name, new_model_name, load_from_file, base_learner_parameters, model_folder_path, to_remove_list_parameter, categorical_feature_list_parameter)

        base_model = result[0]
        
        x_ensemble.append(X_train_ensemble)
        y_ensemble.append(y_train_ensemble)
        
        if debug:
            print (dataset_names[i], " set for the training of the ensemble")
            print (y_train_ensemble.value_counts())
        
        total_time=result[2]
        
        #STORING FOR TESTING ENSEMBLE
        base_model_list.append(base_model)
        x_tests.append(preprocessed_test)
        y_tests.append(y_test)

        if (debug):

            print("RESULT TEST")

            pred_y_prob = base_model.predict(preprocessed_test, verbose=0)
            pred_y = np.around(pred_y_prob, 0)

            print(str(confusion_matrix(y_test, pred_y)).replace("[", " ").replace("]", " "))

            print(classification_report(y_test, pred_y))

            report_map = classification_report(y_test, pred_y, output_dict=True)
            auc_score = roc_auc_score(y_test, pred_y_prob)
            pr1, rec1, thr1 = precision_recall_curve(y_test, pred_y_prob)
            auc_score_pr = auc(rec1,pr1)
            print(seed, "\t", dataset_names[i], "\t", model_names[i]+"_"+loss_type,"\t", report_map['1.0']['precision'], "\t", report_map['1.0']['recall'], "\t", report_map['1.0']['f1-score'],"\t",auc_score,"\t",auc_score_pr,"\t",total_time)

    #merge test set
    overall_test_x=x_tests[0].copy()
    overall_test_y=y_tests[0].copy()
    for j in range(1, len(dataset_paths)):
        overall_test_x = np.vstack((overall_test_x, x_tests[j]))
        overall_test_y = np.concatenate((overall_test_y, y_tests[j]), axis=0)
        
        
    if evaluate_base_models:
        #Evaluate base models
        #create the input model
        #print("Building model input...")
        ensemble_data_x = x_ensemble[0].copy()
        ensemble_data_y = y_ensemble[0].copy()
        for j in range(0, len(dataset_paths)):

            base_model_path = ''.join([model_folder_path, model_names[j], "_", loss_type, ".hdf5"])
            b_model=create_dnn_tf_func(len(ensemble_data_x[0]), base_learner_parameters)
            b_model[0].load_weights(base_model_path)

            # evaluation for day - competitor
            for i in range(0, len(dataset_paths)):
                if debug:
                    print("RESULT TEST")

                current_test_x = x_tests[i]
                current_test_y = y_tests[i]

                b_pred_y_prob = b_model[0].predict(current_test_x, verbose=0)
                b_pred_y = np.around(b_pred_y_prob, 0)

                if (debug):
                     print(str(confusion_matrix(current_test_y, b_pred_y)).replace("[", " ").replace("]", " "))
                if (debug):
                     print(classification_report(current_test_y, b_pred_y))

                report_map = classification_report(current_test_y, b_pred_y, output_dict=True)
                auc_score = roc_auc_score(current_test_y, b_pred_y_prob)
                pr1, rec1, thr1 = precision_recall_curve(current_test_y, b_pred_y_prob)
                auc_score_pr = auc(rec1,pr1)
                with open(file_output,'a') as f:
                    result_string=str(seed)+"\t"+dataset_names[i]+"\t"+model_names[j]+"_"+str(loss_type)+"\t"+ str(report_map['1.0']['precision'])+"\t"+str(report_map['1.0']['recall'])+"\t"+str(report_map['1.0']['f1-score'])+"\t"+str(auc_score)+"\t"+str(auc_score_pr)+"\t"+str(total_time)
                    f.write(result_string+'\n')
                print(seed, "\t", dataset_names[i], "\t", model_names[j]+"_"+loss_type,"\t", report_map['1.0']['precision'], "\t", report_map['1.0']['recall'], "\t", report_map['1.0']['f1-score'],"\t",auc_score,"\t",auc_score_pr,"\t",total_time)
            
            
            #evaluate on all the test set    
            b_pred_y_prob = b_model[0].predict(overall_test_x, verbose=0)
            b_pred_y = np.around(b_pred_y_prob, 0)
            if (debug):
                print(str(confusion_matrix(overall_test_y, b_pred_y)).replace("[", " ").replace("]", " "))
            if (debug):
                print(classification_report(overall_test_y, b_pred_y))

            report_map = classification_report(overall_test_y, b_pred_y, output_dict=True)
            auc_score = roc_auc_score(overall_test_y, b_pred_y_prob)
            pr1, rec1, thr1 = precision_recall_curve(overall_test_y, b_pred_y_prob)
            auc_score_pr = auc(rec1,pr1)
            with open(file_output,'a') as f:
                result_string=str(seed)+"\t"+"overall_data"+"\t"+model_names[j]+"_"+str(loss_type)+"\t"+ str(report_map['1.0']['precision'])+"\t"+str(report_map['1.0']['recall'])+"\t"+str(report_map['1.0']['f1-score'])+"\t"+str(auc_score)+"\t"+str(auc_score_pr)+"\t"+str(total_time)
                f.write(result_string+'\n')
            print(seed, "\t","overall_data", "\t", model_names[j]+"_"+loss_type,"\t", report_map['1.0']['precision'], "\t", report_map['1.0']['recall'], "\t", report_map['1.0']['f1-score'],"\t",auc_score,"\t",auc_score_pr,"\t",total_time)

    #create dataset for the validation of the ensemble and competitor
    ensemble_data_x = x_ensemble[0].copy()
    ensemble_data_y = y_ensemble[0].copy()
    for i in range(1,len(dataset_paths)):
        ensemble_data_x = np.vstack((ensemble_data_x, x_ensemble[i]))
        ensemble_data_y = np.concatenate((ensemble_data_y, y_ensemble[i]), axis=0)
        if debug:
            print("size ensemble data", len(ensemble_data_x))
            print("size ensemble data y", len(ensemble_data_y))


    if running_competitor:
        #Competitor Model

        #base learner parameters
        competitor_parameters = {}
        competitor_parameters["loss_type"] = loss_type
        competitor_parameters["factors"] = factors
        competitor_parameters["dropout_pcg"] = dropout_pcg
        competitor_parameters["gamma"] = gamma_loss_parameter
        competitor_parameters["alpha"] = alpha_loss_parameter
        competitor_parameters["fn_weight"] = fn_weight
        competitor_parameters["fp_weight"] = fp_weight
        competitor_parameters["embedding_size"] = 48
        competitor_parameters["depth"] = 3

        #for other ensemble-based competitors
        random_forest_size = 5
        boosting_size = 5


        #DNN competitor
        
        # callback list
        competitor_model_path =  ''.join([model_folder_path, "competitor_" ,loss_type , ".hdf5"])
        #save_weights_only = False,
        checkpoint = ModelCheckpoint(competitor_model_path, monitor='macro_f1', verbose=verbose_model_check, save_best_only=True,
                                 save_weights_only=True, mode='max')
        opt = ReduceLROnPlateau(monitor='val_loss', mode='min', min_lr=1e-15, patience=3, factor=0.001, verbose=0)
        callbacks_list = [checkpoint, opt]

        #init competitor
        competitor_init = create_dnn_tf_func(len(ensemble_data_x[0]), competitor_parameters)

        #fit
        start=timer()
        competitor_init[0].fit(ensemble_data_x, ensemble_data_y, batch_size=batch_size, epochs=num_epoch, callbacks=callbacks_list,
            verbose=verbose_fit)
        end = timer(); total_time=end-start

        #load best competitor weights
        competitor_init[0].load_weights(competitor_model_path)

        # evaluation for day - competitor
        for i in range(0, len(dataset_paths)):
            if debug:
                print("RESULT TEST")

            current_test_x = x_tests[i]
            current_test_y = y_tests[i]

            competitor_pred_y_prob = competitor_init[0].predict(current_test_x, verbose=0)
            competitor_pred_y = np.around(competitor_pred_y_prob, 0)

            if (debug):
                print(str(confusion_matrix(current_test_y, competitor_pred_y)).replace("[", " ").replace("]", " "))
            if (debug):
                print(classification_report(current_test_y, competitor_pred_y))

            report_map = classification_report(current_test_y, competitor_pred_y, output_dict=True)
            auc_score = roc_auc_score(current_test_y, competitor_pred_y_prob)
            pr1, rec1, thr1 = precision_recall_curve(current_test_y, competitor_pred_y_prob)
            auc_score_pr = auc(rec1,pr1)
            with open(file_output,'a') as f:
                result_string=str(seed)+"\t"+dataset_names[i]+"\t"+"competitor_" + str(loss_type)+ "\t"+str(report_map['1.0']['precision'])+ "\t"+ str(report_map['1.0']['recall'])+ "\t"+str(report_map['1.0']['f1-score'])+"\t"+str( auc_score)+"\t"+str( auc_score_pr)+"\t"+str(total_time)
                f.write(result_string+'\n')                    
                     
            print(seed, "\t", dataset_names[i], "\t",  "competitor_" + loss_type, "\t", report_map['1.0']['precision'], "\t", report_map['1.0']['recall'], "\t", report_map['1.0']['f1-score'], "\t", auc_score,"\t",auc_score_pr,"\t",total_time)
        
        #evaluate on all the test set
        current_test_x = overall_test_x
        current_test_y = overall_test_y

        competitor_pred_y_prob = competitor_init[0].predict(current_test_x, verbose=0)
        competitor_pred_y = np.around(competitor_pred_y_prob, 0)

        if (debug):
            print(str(confusion_matrix(current_test_y, competitor_pred_y)).replace("[", " ").replace("]", " "))
        if (debug):
            print(classification_report(current_test_y, competitor_pred_y))

        report_map = classification_report(current_test_y, competitor_pred_y, output_dict=True)
        auc_score = roc_auc_score(current_test_y, competitor_pred_y_prob)
        pr1, rec1, thr1 = precision_recall_curve(current_test_y, competitor_pred_y_prob)
        auc_score_pr = auc(rec1,pr1)
        with open(file_output,'a') as f:
            result_string=str(seed)+"\t"+"overall_data"+"\t"+"competitor_" + str(loss_type)+ "\t"+str(report_map['1.0']['precision'])+ "\t"+ str(report_map['1.0']['recall'])+ "\t"+str(report_map['1.0']['f1-score'])+"\t"+str( auc_score)+"\t"+str( auc_score_pr)+"\t"+str(total_time)
            f.write(result_string+'\n')                    
                     
        print(seed, "\t", "overall_data", "\t",  "competitor_" + loss_type, "\t", report_map['1.0']['precision'], "\t", report_map['1.0']['recall'], "\t", report_map['1.0']['f1-score'], "\t", auc_score,"\t",auc_score_pr,"\t",total_time)
        
    #adding competitor to the ensemble
    if add_competitor_to_ensemble:
        base_model_list.append(competitor_init[0])


    if running_ensemble:
        #ENSEMBLE CREATION AND EVALUATION

        for ensemble_type in ensemble_types:
            for do_freeze in do_freeze_choose:

                # creating parameters for ensemble
                parameters = {}
                parameters["freeze_base_models"] = True
                parameters["freeze_base_models_partly"] = False
                parameters["ensemble_type"] = ensemble_type
                parameters["factors"] = ens_factors
                parameters["dropout_pcg"] = dropout_pcg
                parameters["loss_type"] = COST_SENSITIVE_LOSS #"OTHER"
                parameters["gamma"] = gamma_loss_parameter
                parameters["alpha"] = alpha_loss_parameter
                parameters["fn_weight"] = fn_weight
                parameters["fp_weight"] = fp_weight
                parameters["do_freeze"] = do_freeze

                #create the input model
                #print("Building model input...")
                
                input_shape = ensemble_data_x.shape[1]
                name_model_input = 'input_ensemble'

                ensemble_input = keras.layers.Input(shape=(input_shape,), name=name_model_input)

                #init ensemble model
                ensemble_model = create_ensemble(base_model_list, parameters)

                #init callback
                # callback list
                if do_freeze:
            	    parfreeze="_Freeze"
                else:
            	    parfreeze="_NOFreeze"
                ensemble_model_path = ''.join([model_folder_path, parameters["ensemble_type"],"_",parameters["loss_type"],parfreeze,".hdf5"])
            
                checkpoint = ModelCheckpoint(ensemble_model_path, monitor='macro_f1', verbose=verbose_model_check, save_best_only=True,
                                         save_weights_only=True, mode='max')
                opt = ReduceLROnPlateau(monitor='loss', mode='min', min_lr=1e-15, patience=3, factor=0.001, verbose=0)
                #lrm = LearningRateMonitor()
                callbacks_list = [checkpoint, opt]

                #fill input
                ensemble_data_inputs_x = [ensemble_data_x for i in range(0,len(base_model_list))]
                
                #fit
                start = timer()
                ensemble_model.fit(ensemble_data_inputs_x, ensemble_data_y, batch_size=batch_size, epochs=num_epoch, callbacks=callbacks_list, verbose=verbose_fit)
                end = timer(); total_time=end-start
                #load weight
                ensemble_model.load_weights(ensemble_model_path)

                if debug:
                    print("*** ENSEMBLE EVALUATION ***")

                #evaluation for day
                for i in range(0, len(dataset_paths)):
                    if debug:
                        print("RESULT TEST")

                    current_test_x = x_tests[i]
                    current_test_y = y_tests[i]

                    input_test_list = [current_test_x for j in range(0,len(base_model_list))]

                    ensemble_pred_y_prob = ensemble_model.predict(input_test_list, verbose=0)
                    ensemble_pred_y = np.around(ensemble_pred_y_prob, 0)

                    if (debug):
                         print(str(confusion_matrix(current_test_y, ensemble_pred_y)).replace("[", " ").replace("]", " "))
                    if (debug):
                         print(classification_report(current_test_y, ensemble_pred_y))

                    report_map = classification_report(current_test_y, ensemble_pred_y, output_dict=True)
                    auc_score = roc_auc_score(current_test_y, ensemble_pred_y_prob)
                    pr1, rec1, thr1 = precision_recall_curve(current_test_y, ensemble_pred_y_prob)
                    auc_score_pr = auc(rec1,pr1)
                    with open(file_output,'a') as f:
                        result_string=str(seed)+"\t"+dataset_names[i]+"\t"+str(parameters["ensemble_type"])+"_"+str(loss_type)+str(parfreeze)+"\t"+str(report_map['1.0']['precision'])+"\t"+str(report_map['1.0']['recall'])+"\t"+str(report_map['1.0']['f1-score'])+"\t"+str(auc_score)+"\t"+str(auc_score_pr)+"\t"+str(total_time)
                        f.write(result_string+'\n')
                    print(seed,"\t", dataset_names[i], "\t",parameters["ensemble_type"]+"_"+loss_type+parfreeze,"\t",report_map['1.0']['precision'],"\t",report_map['1.0']['recall'],"\t",report_map['1.0']['f1-score'],"\t",auc_score,"\t",auc_score_pr,"\t",total_time)
                
                #evaluate for all the test set
                current_test_x = overall_test_x
                current_test_y = overall_test_y

                input_test_list = [current_test_x for j in range(0,len(base_model_list))]

                ensemble_pred_y_prob = ensemble_model.predict(input_test_list, verbose=0)
                ensemble_pred_y = np.around(ensemble_pred_y_prob, 0)

                if (debug):
                    print(str(confusion_matrix(current_test_y, ensemble_pred_y)).replace("[", " ").replace("]", " "))
                if (debug):
                    print(classification_report(current_test_y, ensemble_pred_y))

                report_map = classification_report(current_test_y, ensemble_pred_y, output_dict=True)
                auc_score = roc_auc_score(current_test_y, ensemble_pred_y_prob)
                pr1, rec1, thr1 = precision_recall_curve(current_test_y, ensemble_pred_y_prob)
                auc_score_pr = auc(rec1,pr1)
                with open(file_output,'a') as f:
                    result_string=str(seed)+"\t"+"overall_data"+"\t"+str(parameters["ensemble_type"])+"_"+str(loss_type)+str(parfreeze)+"\t"+str(report_map['1.0']['precision'])+"\t"+str(report_map['1.0']['recall'])+"\t"+str(report_map['1.0']['f1-score'])+"\t"+str(auc_score)+"\t"+str(auc_score_pr)+"\t"+str(total_time)
                    f.write(result_string+'\n')
                print(seed,"\t", "overall_data", "\t",parameters["ensemble_type"]+"_"+loss_type+parfreeze,"\t",report_map['1.0']['precision'],"\t",report_map['1.0']['recall'],"\t",report_map['1.0']['f1-score'],"\t",auc_score,"\t",auc_score_pr,"\t",total_time)

                
                
                
   
    
