# Supplementary material for: Optimal intrusion detection for imbalanced data using Bagging method with deep neural network optimized by flower pollination algorithm
Source: PeerJ Comput Sci. 2025 Mar 17;11:e2745. doi: 10.7717/peerj-cs.2745 (PMC11935772; doi:10.7717/peerj-cs.2745)
Supplement: Supplemental Information 2 [file peerj-cs-11-2745-s002.zip › cs-101223-IDS-optDNN-1/IDS-optDNN/101223 MKT EO. main.py.bak]

import NewFPA
import numpy as np
import math
import FPA
import matplotlib.pyplot as plt
import tFPA
import OPFPA
import SInCos
import CSINCOS
import benchmark

# Test examples and commented-out code for different functions:

# Example 1: Test the SInCos.sca function
# print(SInCos.sca(0.8, 20, 3, -5, 5, 1, 3000))

# Example 2: Test the FPA.fpa function
# print(FPA.fpa(20, 0.8, 3000, -5, 5, 3))

# Plotting example (commented out):
# times = 3000
# x = []
# y = FPA.fpa(20, 0.8, times, -5, 5, 30)
# for i in range(times):
#     x.append(i)
# 
# plt.figure(figsize=(8, 4))  # Create a plot object
# plt.plot(x, y, "b--", linewidth=1)  # Plot with blue dashed lines
# plt.xlabel("Time(s)")  # X-axis label
# plt.ylabel("Fitness")  # Y-axis label
# plt.title("Line Plot")  # Plot title
# plt.show()  # Display plot

# Example 3: Using OPFPA.fpa function in a loop
# zz = 0
# for i in range(0, 10):
#     zz = zz + OPFPA.fpa(20, 0.8, times, -5, 5, 3)
# print(zz / 10)

# Example 4: Using SInCos.sca function in a loop
# zz = 0
# pp = []
# for i in range(0, 10):
#     df = SInCos.sca(0.8, 20, 1000, -5, 5, 1, 8000)
#     zz = zz + df
#     pp.append(df)
# print(zz / 10)
# print(zz / 20)
# print(zz / 30)
# print(sorted(pp))

# Final function call (uncommented code):
FPA.fpa(20, 0.8, 10000, -4, 8, 2, 11)

# Uncomment to run the benchmark function
# benchmark.benchmark()
