# Supplementary material for: Optimal intrusion detection for imbalanced data using Bagging method with deep neural network optimized by flower pollination algorithm
Source: PeerJ Comput Sci. 2025 Mar 17;11:e2745. doi: 10.7717/peerj-cs.2745 (PMC11935772; doi:10.7717/peerj-cs.2745)
Supplement: Supplemental Information 2 [file peerj-cs-11-2745-s002.zip › cs-101223-IDS-optDNN-1/IDS-optDNN/101223 KKT EO benchmark py.bak]

import time
import FPA
import FPAwithPchanged
import OPFPA
import SInCos
import tFPA

def benchmark():
    start = time.time()
    ###############################
    times = 0
    for function in range(1, 11):
        if function == 6:
            continue
        funtimes = 0
        imax = 5
        for i in range(0, imax):
            # currenttime = tf.sca(0.8, 20, 3, -5, 5, 1, 8000, function)
            currenttime = FPA.fpa(20, 0.8, 8000, -5, 5, 5, function) + 1
            times = times + currenttime
            funtimes = funtimes + currenttime
            print('Function {p1} iteration {p2} took {p3} iterations'.format(p1=function, p2=i, p3=currenttime))
        funtimes = funtimes / imax
        print('{functionname} required {maxt} iterations to achieve precision'.format(functionname=function, maxt=funtimes))
    print('Total iterations for all functions across ten runs: {allmaxt}'.format(allmaxt=times))
    end = time.time()
    print(end - start)
