# Supplementary material for: Optimal intrusion detection for imbalanced data using Bagging method with deep neural network optimized by flower pollination algorithm
Source: PeerJ Comput Sci. 2025 Mar 17;11:e2745. doi: 10.7717/peerj-cs.2745 (PMC11935772; doi:10.7717/peerj-cs.2745)
Supplement: Supplemental Information 2 [file peerj-cs-11-2745-s002.zip › cs-101223-IDS-optDNN-1/IDS-optDNN/ANN.py]

import numpy

def sigmoid(inpt):
    return 1.0 / (1.0 + numpy.exp(-1 * inpt))

def relu(inpt):
    result = inpt
    result[inpt < 0] = 0
    return result

# Find the min and max values for each column
def dataset_minmax(dataset):
	minmax = [[min(column), max(column)] for column in zip(*dataset)]
	return minmax

# Rescale dataset columns to the range 0-1
def normalize_dataset(dataset, minmax):
	for row in dataset:
		for i in range(len(row)):
			row[i] = (row[i] - minmax[i][0] + 1) / (minmax[i][1] - minmax[i][0] + 1)

def predict_outputs(weights_mat, data_inputs, data_outputs, activation="relu"):
    predictions = numpy.zeros(shape=(data_inputs.shape[0]))
    for sample_idx in range(data_inputs.shape[0]):
        r1 = data_inputs[sample_idx, :]
        for curr_weights in weights_mat:
            r1 = numpy.matmul(r1, curr_weights)
            if activation == "relu":
                r1 = relu(r1)
            elif activation == "sigmoid":
                r1 = sigmoid(r1)
            elif activation == 'tanh':
                r1  = (1 - r1 ** 2)
        predicted_label = numpy.where(r1 == numpy.max(r1))[0][0]
        predictions[sample_idx] = predicted_label
    predictions = predictions.reshape(data_outputs.shape[0],1)
   
    correct_predictions = numpy.where(predictions == data_outputs)[0].size
    accuracy = (correct_predictions / data_outputs.size) * 100
    return accuracy, predictions

def fitness(weights_mat, data_inputs, data_outputs, activation="relu"):
    accuracy = numpy.empty(shape=(weights_mat.shape[0]))
    for sol_idx in range(weights_mat.shape[0]):
        curr_sol_mat = weights_mat[sol_idx, :]
        accuracy[sol_idx], _ = predict_outputs(curr_sol_mat, data_inputs, data_outputs, activation=activation)
    return accuracy
