# Supplementary material for: Optimal intrusion detection for imbalanced data using Bagging method with deep neural network optimized by flower pollination algorithm
Source: PeerJ Comput Sci. 2025 Mar 17;11:e2745. doi: 10.7717/peerj-cs.2745 (PMC11935772; doi:10.7717/peerj-cs.2745)
Supplement: Supplemental Information 2 [file peerj-cs-11-2745-s002.zip › cs-101223-IDS-optDNN-1/IDS-optDNN/CSINCOS.py]

import numpy as np
import math


def fun(u, d):
    selectedFunction = 1
    z = 0
    if selectedFunction==1:
        for i in range(0,d-1):
            z = z+(u[i]-1) ** 2 + 100 * (u[i+1] - u[i] ** 2) ** 2
    elif selectedFunction==2:
        for i in range(0,d):
            z=z+u[i]**2
    elif selectedFunction==3:
        for i in range(0, d):
            z = z + u[i] ** 2 - 10 * math.cos(2 * math.pi * u[i]) + 10
    elif selectedFunction==4:
        fsum=0
        fproduct=1
        for i in range(0,d):
            fsum=fsum+abs(u[i])
            fproduct=fproduct*abs(u[i])
        z=fsum+fproduct
    elif selectedFunction==5:
        z=(math.sin(math.sqrt(u[0]**2+u[1]**2))**2-0.5)/(1+0.001*(u[0]**2+u[1]**2))**2-0.5
    elif selectedFunction==6:
        for i in range(0,5):
            z=z+1/(i+1+(u[i]-1)**2)
        z=(z+0.01)**-1
    elif selectedFunction==7:
        p1=0
        p2=0
        for i in range(0,d):
            p1=p1+u[i]**2
            p2=p2+(i+1)*u[i]
        z=p1+(0.5*p2)**2+(0.5*p2)**4
    elif selectedFunction==8:
        p1=0
        p2=0
        for i in range(0,d):
            p1=p1+u[i]**2
            p2=p2+math.cos(2*math.pi*u[i])
        z=-20*math.exp(-0.2*math.sqrt(1/d*p1))-math.exp(1/d*p2)+20+math.e
    elif selectedFunction==9:
        p1 = 0
        p2 = 1
        for i in range(0, d):
            p1=p1+u[i]**2
            p2=p2*math.cos(u[i]/math.sqrt(i+1))
        z=1+1/40000*p1-p2
    elif selectedFunction==10:
        z=u[0]**2+u[1]**2-math.cos(18*u[0])-math.cos(18*u[1])
    return z


def sc(n, N_iter, lb, ub, d):
    sol = np.ones((n, d))
    fitness = np.ones((n, 1))
    for i in range(0, n):
        sol[i,] = lb + (ub - lb) * np.random.rand(1, d)
        fitness[i, 0] = fun(sol[i,], d)
    fmin, I = fitness.min(0), fitness.argmin(0)
    best = sol[I,]
    S = sol.copy()

    for t in range(0, N_iter):
        a=1
        r1 = a - a * t / N_iter
        w = 0.8 - 0.7 * t / N_iter
        r2 = np.random.random_sample() * 2 * math.pi
        r3 = np.random.random_sample() * 2
        r4 = np.random.random_sample()
        for i in range(0, n):
            if r4 < 0.5:
                S[i,] = w * sol[i,] + r1 * math.sin(r2) * abs(r3 * best - sol[i,])
            else:
                S[i,] = w * sol[i,] + r1 * math.cos(r2) * abs(r3 * best - sol[i,])
            Fnew = fun(S[i,], d)
            if Fnew <= fitness[i, 0]:
                sol[i,] = S[i,]
                fitness[i] = Fnew
            if Fnew <= fmin:
                best = S[i,]
                fmin = Fnew
            if fmin<10**-10:
                print(best)
                print(fmin)
                # return t
    print("best:")
    print(best)
    print("fmin")
    print(fmin)
