# Supplementary material for: Optimal intrusion detection for imbalanced data using Bagging method with deep neural network optimized by flower pollination algorithm
Source: PeerJ Comput Sci. 2025 Mar 17;11:e2745. doi: 10.7717/peerj-cs.2745 (PMC11935772; doi:10.7717/peerj-cs.2745)
Supplement: Supplemental Information 2 [file peerj-cs-11-2745-s002.zip › cs-101223-IDS-optDNN-1/IDS-optDNN/main-woa.py]

import numpy
import genetic as ga
import ANN
import csv
import Neural_network as neural
import random
from sklearn.model_selection import train_test_split
import matplotlib as plt
import SSA
import time
import math

def best(fitness):
	max_fitness = 0
	pos = -1
	for i in range(len(fitness)):
		if fitness[i] > max_fitness:
			max_fitness = fitness[i]
			pos = i
	return pos

def Calculate_mean(pop_weights_mat):
	mean = pop_weights_mat[0]
	for i in range(1,len(pop_weights_mat)):
		mean += pop_weights_mat[i]
	return mean/len(pop_weights_mat)


def load_data():
    data_inputs = []
    with open('datasets/blood.csv','r') as csvfile:
        rows = csv.reader(csvfile)
        for row in rows:
            row = numpy.array(row,dtype = float)
            data_inputs.append(row)
    data_outputs = []
    with open('datasets/label_blood.csv','r') as csvfile:
        rows = csv.reader(csvfile)
        for row in rows:
            row = numpy.array(row,dtype = float)
            data_outputs.append(row)
    return data_inputs,data_outputs

data_inputs, data_outputs = load_data()
minmax = ANN.dataset_minmax(data_inputs)
ANN.normalize_dataset(data_inputs, minmax)

data_inputs = numpy.array(data_inputs)
print(data_inputs.shape)
data_outputs = numpy.array(data_outputs)
data_inputs, X, data_outputs, y = train_test_split(data_inputs, data_outputs,test_size = 0.2, random_state = 1)

# print(data_inputs.shape)

sol_per_pop = 12
num_parents_mating = 6
num_generations = 200
mutation_percent = 20

HL1_neurons = data_inputs.shape[1] * 5
HL2_neurons = int(data_inputs.shape[1])
output_neurons = 2

weight_range_1 = -1
weight_range_2 = 1

initial_pop_weights = []
for curr_sol in numpy.arange(0, sol_per_pop):

    input_HL1_weights = numpy.random.uniform(low=weight_range_1, high=weight_range_2, size=(data_inputs.shape[1], HL1_neurons))
    HL1_HL2_weights = numpy.random.uniform(low=weight_range_1, high=weight_range_2, size=(HL1_neurons, HL2_neurons))
    # HL2_HL3_weights = numpy.random.uniform(low=weight_range_1, high=weight_range_2, size=(HL2_neurons, HL3_neurons))
    HL2_output_weights = numpy.random.uniform(low=weight_range_1, high=weight_range_2, size=(HL2_neurons, output_neurons))
    initial_pop_weights.append(numpy.array([input_HL1_weights, HL1_HL2_weights , HL2_output_weights]))

pop_weights_mat = numpy.array(initial_pop_weights)
pop_weights_vector = ga.mat_to_vector(pop_weights_mat)
mean_finess = []
best_outputs = []
accuracies = {}
F = pop_weights_mat[0]
F_acc = 0
for generation in range(100):
    print("Generation : ", generation)
    fitness = ANN.fitness(pop_weights_mat, data_inputs,data_outputs, activation="tanh")
    fitness = numpy.array(fitness)
    mean_finess.append(Calculate_mean(fitness))
    pop_weights_mat = numpy.array(pop_weights_mat)
    indices = fitness.argsort()
    pop_weights_mat = pop_weights_mat[indices]
    pop_weights_mat = pop_weights_mat[::-1]
    fitness = numpy.sort(fitness)
    fitness = fitness[::-1]
    F = pop_weights_mat[0]
    c1 = 2*math.exp(-(pow((4*(generation+1)/num_generations),2)))
    pop_weights_mat[0] = SSA.update_leader(F,weight_range_1,weight_range_2,c1)
    pop_weights_mat = SSA.update_follower(pop_weights_mat, fitness,data_inputs,data_outputs)
    accuracies[generation] = fitness
    print("Fitness")
    print(fitness)


for generation in range(100):
    print("Generation : ", generation)
    pop_weights_mat = ga.vector_to_mat(pop_weights_vector, pop_weights_mat)

    fitness = ANN.fitness(pop_weights_mat, data_inputs,data_outputs, activation="sigmoid")
    mean_finess.append(Calculate_mean(fitness))
  
    print("Fitness")
    print(fitness)

    parents = ga.select_mating_pool(pop_weights_vector, fitness.copy(), num_parents_mating)

    offspring_crossover = ga.crossover(parents, offspring_size=(pop_weights_vector.shape[0]-parents.shape[0], pop_weights_vector.shape[1]))

    offspring_mutation = ga.mutation(offspring_crossover, mutation_percent=mutation_percent)

    pop_weights_vector[0:parents.shape[0], :] = parents
    pop_weights_vector[parents.shape[0]:, :] = offspring_mutation


import matplotlib.pyplot as plt

plt.plot(mean_finess)
plt.show()
pop_weights_mat = ga.vector_to_mat(pop_weights_vector, pop_weights_mat)
best_weights = pop_weights_mat [0, :]

acc, predictions = ANN.predict_outputs(best_weights, X, y, activation="sigmoid")
print(acc)
print(predictions)
print(y)
