# Supplementary material for: Optimal intrusion detection for imbalanced data using Bagging method with deep neural network optimized by flower pollination algorithm
Source: PeerJ Comput Sci. 2025 Mar 17;11:e2745. doi: 10.7717/peerj-cs.2745 (PMC11935772; doi:10.7717/peerj-cs.2745)
Supplement: Supplemental Information 2 [file peerj-cs-11-2745-s002.zip › cs-101223-IDS-optDNN-1/IDS-optDNN/main.py]

import NewFPA
import numpy as np
import math
import FPA
import matplotlib.pyplot as plt
import tFPA
import OPFPA
import SInCos
import CSINCOS
import benchmark

# Example call to the SInCos.sca function
# print(SInCos.sca(0.8, 20, 3, -5, 5, 1, 3000))

# Example call to the FPA.fpa function
# print('-----------------')
# print(FPA.fpa(20, 0.8, 3000, -5, 5, 3))

times = 3000  # Define the number of iterations

# Uncomment and complete the plotting code if you want to visualize the results
# x = []
# y = FPA.fpa(20, 0.8, times, -5, 5, 30)
# for i in range(times):
#     x.append(i)
#
# plt.figure(figsize=(8, 4))  # Create a plot figure
# plt.plot(x, y, "b--", linewidth=1)  # Plot with blue dashed lines and line width 1
# plt.xlabel("Time(s)")  # Label for the X-axis
# plt.ylabel("Fitness")  # Label for the Y-axis
# plt.title("Line Chart")  # Title for the plot
# plt.show()  # Show the plot

# Example of running OPFPA function multiple times to compute an average
# zz = 0
# for i in range(0, 10):
#     zz = zz + OPFPA.fpa(20, 0.8, times, -5, 5, 3)
# print(zz / 10)

# Another test of OPFPA.fpa with multiple runs to compute the average
# for i in range(0, 10):
#     zz = zz + OPFPA.fpa(20, 0.8, times, -5, 5, 3)
# print(zz / 20)

# Further tests of OPFPA.fpa
# for i in range(0, 10):
#     zz = zz + OPFPA.fpa(20, 0.8, times, -5, 5, 3)
# print(zz / 30)

# for i in range(0, 10):
#     zz = zz + OPFPA.fpa(20, 0.8, times, -5, 5, 3)
# print(zz / 40)

# Example using SInCos.sca function
# df = SInCos.sca(0.8, 20, 3000, -5, 5, 1, 8000)
# OPFPA.fpa(20, 0.8, 8000, -5, 5, 3)

# Another averaging test with SInCos.sca
# zz = 0
# pp = []
# for i in range(0, 10):
#     df = SInCos.sca(0.8, 20, 1000, -5, 5, 1, 8000)
#     zz = zz + df
#     pp.append(df)
# print(zz / 10)

# Running the loop more times for SInCos.sca
# for i in range(0, 10):
#     df = SInCos.sca(0.8, 20, 1000, -5, 5, 1, 8000)
#     zz = zz + df
# print(zz / 20)

# Further looping to test the average result
# for i in range(0, 10):
#     df = SInCos.sca(0.8, 20, 1000, -5, 5, 1, 8000)
#     zz = zz + df
# print(zz / 30)

# Print sorted values from the list of results
# print(sorted(pp))

# Example using OPFPA.fpa function with multiple runs for averaging
# zz = 0
# pp = []
# for i in range(0, 10):
#     df = OPFPA.fpa(20, 0.8, times, -5, 5, 3)
#     zz = zz + df
#     pp.append(df)
# print(zz / 10)

# Running OPFPA.fpa with more iterations and averaging the results
# for i in range(0, 10):
#     df = OPFPA.fpa(20, 0.8, times, -5, 5, 3)
#     zz = zz + df
#     pp.append(df)
# print(zz / 20)

# Further iterations for testing
# for i in range(0, 10):
#     df = OPFPA.fpa(20, 0.8, times, -5, 5, 3)
#     zz = zz + df
#     pp.append(df)
# print(zz / 30)

# Print sorted values of OPFPA.fpa results
# print(sorted(pp))

# Example call to FPA.fpa function for testing purposes
FPA.fpa(20, 0.8, 10000, -4, 8, 2, 11)

# Uncomment to run benchmark function
# benchmark.benchmark()
