# Supplementary material for: Optimal intrusion detection for imbalanced data using Bagging method with deep neural network optimized by flower pollination algorithm
Source: PeerJ Comput Sci. 2025 Mar 17;11:e2745. doi: 10.7717/peerj-cs.2745 (PMC11935772; doi:10.7717/peerj-cs.2745)
Supplement: Supplemental Information 2 [file peerj-cs-11-2745-s002.zip › cs-101223-IDS-optDNN-1/IDS-optDNN/OPFPA.py]

import numpy as np
import math


def fun(u, d,f):
    selectedFunction = f
    z = 0
    if selectedFunction==1:
        for i in range(0,d-1):
            z = z+(u[i]-1) ** 2 + 100 * (u[i+1] - u[i] ** 2) ** 2
    elif selectedFunction==2:
        for i in range(0,d):
            z=z+u[i]**2
    elif selectedFunction==3:
        for i in range(0, d):
            z = z + u[i] ** 2 - 10 * math.cos(2 * math.pi * u[i]) + 10
    elif selectedFunction==4:
        fsum=0
        fproduct=1
        for i in range(0,d):
            fsum=fsum+abs(u[i])
            fproduct=fproduct*abs(u[i])
        z=fsum+fproduct
    elif selectedFunction==5:
        z=(math.sin(math.sqrt(u[0]**2+u[1]**2))**2-0.5)/(1+0.001*(u[0]**2+u[1]**2))**2-0.5
    elif selectedFunction==6:
        for i in range(0,5):
            z=z+1/(i+1+(u[i]-1)**2)
        z=(z+0.01)**-1-0.436
    elif selectedFunction==7:
        p1=0
        p2=0
        for i in range(0,d):
            p1=p1+u[i]**2
            p2=p2+(i+1)*u[i]
        z=p1+(0.5*p2)**2+(0.5*p2)**4
    elif selectedFunction==8:
        p1=0
        p2=0
        for i in range(0,d):
            p1=p1+u[i]**2
            p2=p2+math.cos(2*math.pi*u[i])
        z=-20*math.exp(-0.2*math.sqrt(1/d*p1))-math.exp(1/d*p2)+20+math.e
    elif selectedFunction==9:
        p1 = 0
        p2 = 1
        for i in range(0, d):
            p1=p1+u[i]**2
            p2=p2*math.cos(u[i]/math.sqrt(i+1))
        z=1+1/40000*p1-p2
    elif selectedFunction==10:
        z=u[0]**2+u[1]**2-math.cos(18*u[0])-math.cos(18*u[1])
    return z


def levy(d):
    lamda = 1.5
    sigma = (math.gamma(1 + lamda) * math.sin(math.pi * lamda / 2) / (
    math.gamma((1 + lamda) / 2) * lamda * (2 ** ((lamda - 1) / 2)))) ** (1 / lamda)
    # sigma = 0.6965745025576968
    u = np.random.randn(1, d) * sigma
    v = np.random.randn(1, d)
    step = u / abs(v) ** (1 / lamda)
    return 0.01 * step


def simple(s, lb, ub, d):
    ns_tmp = s
    for i in range(0, d):
        if ns_tmp[i] < lb:
            ns_tmp[i] = lb
        if ns_tmp[i] > ub:
            ns_tmp[i] = ub
    return ns_tmp


def fpa(n, p, N_iter, lb, ub, d,f):
    # d = 3
    # lb = -5
    # ub = 5
    fmincol = []
    sol = np.ones((n, d))
    soltemp=sol.copy();
    OX=np.ones((n, d))
    fitness = np.ones((2*n, 2))
    for i in range(0,n):
        for j in range(0,d):
            soltemp[i,j]=lb+(ub-lb)*np.random.random_sample()
    for i in range(0, n):
        for j in range(0, d):
            OX[i, j] = np.random.random_sample()*(lb + ub)-soltemp[i,j]
    for i in range(0,n):
        fitness[i,0]=fun(soltemp[i,],d,f)
        fitness[i,1]=i
    for i in range(n,2*n):
        fitness[i,0]=fun(OX[i-20,],d,f)
        fitness[i, 1] = i
    newFit=fitness[np.lexsort(fitness[:,::-1].T)]
    for i in range(0,n):
        fitness[i,0]=newFit[i,0]
    for i in range(0,n):
        index=int(fitness[i,1])
        if index<20:
            sol[i,]=soltemp[index,]
        else:
            sol[i,]=OX[index-20,]
    best=sol[0,]
    fmin=fitness[0,0]


    S = sol.copy()

    for t in range(0, N_iter):
        for i in range(0, n):
            p = 0.8 - 0.7 * t / N_iter
            if np.random.random() >0.8:
                L = levy(d)
                S[i,] = sol[i,] +L * (sol[i,] - best)
            else:
                epsilon = np.random.random_sample()
                jk = np.random.permutation(n)
                S[i,] = S[i,] + epsilon * (sol[jk[0],] - sol[jk[1],])
            S[i,] = simple(S[i,], lb, ub, d)
            Fnew = fun(S[i,], d,f)
            if Fnew <= fitness[i,0]:
                sol[i,] = S[i,]
                fitness[i,0] = Fnew
            if Fnew <= fmin:
                best = S[i,]

                fmin = Fnew

            # if t % 100 == 0:
            #     print(best)
            #     print(fmin)
            if fmin<10**-10:
                #print(t)
                return t
            elif t == N_iter - 1:
                return t + 1
        #fmincol.append(fmin)


    # print("best:")
    # print(best)
    # print("fmin")
    # print(fmin)
    # return fmincol
