# Supplementary material for: Optimal intrusion detection for imbalanced data using Bagging method with deep neural network optimized by flower pollination algorithm
Source: PeerJ Comput Sci. 2025 Mar 17;11:e2745. doi: 10.7717/peerj-cs.2745 (PMC11935772; doi:10.7717/peerj-cs.2745)
Supplement: Supplemental Information 2 [file peerj-cs-11-2745-s002.zip › cs-101223-IDS-optDNN-1/IDS-optDNN/NeuralNetwork.py]

from random import seed
import random
from csv import reader
from math import exp
import numpy
# Evaluate an algorithm using a cross validation split
# def evaluate_algorithm(dataset, algorithm, n_folds, *args):
# 	folds = cross_validation_split(dataset, n_folds)
# 	scores = list()
# 	for fold in folds:
# 		train_set = list(folds)
# 		train_set.remove(fold)
# 		train_set = sum(train_set, [])
# 		# for t in train_set:
# 		# 	print(t)
# 		# print()
# 		test_set = list()
# 		for row in fold:
# 			row_copy = list(row)
# 			test_set.append(row_copy)
# 			row_copy[-1] = None
# 		# for i in test_set:
# 		# 	print(i)
# 		predicted = algorithm(train_set, test_set, *args)
# 		actual = [row[-1] for row in fold]
# 		accuracy = accuracy_metric(actual, predicted)
# 		scores.append(accuracy)
# 	return scores

# Load a CSV file
def load_csv(filename):
	dataset = list()
	with open(filename, 'r') as file:
		csv_reader = reader(file)
		for row in csv_reader:
			if not row:
				continue
			dataset.append(row)
	return dataset

# Convert string column to float
def str_column_to_float(dataset, column):
	for row in dataset:
		row[column] = float(row[column].strip())

# Convert string column to integer
def str_column_to_int(dataset, column):
	class_values = [row[column] for row in dataset]
	unique = set(class_values)
	lookup = dict()
	for i, value in enumerate(unique):
		lookup[value] = i
	for row in dataset:
		row[column] = lookup[row[column]]
	return lookup

# Find the min and max values for each column
def dataset_minmax(dataset):
	minmax = [[min(column), max(column)] for column in zip(*dataset)]
	return minmax

# Rescale dataset columns to the range 0-1
def normalize_dataset(dataset, minmax):
	for row in dataset:
		for i in range(len(row)-1):
			row[i] = (row[i] - minmax[i][0] + 1) / (minmax[i][1] - minmax[i][0] + 1)

# Split a dataset into k folds
def cross_validation_split(dataset, n_folds):
	dataset_split = list()
	dataset_copy = list(dataset)
	fold_size = int(len(dataset) / n_folds)
	for i in range(n_folds):
		fold = list()
		while len(fold) < fold_size:
			index = random.randrange(len(dataset_copy))
			fold.append(dataset_copy.pop(index))
		dataset_split.append(fold)
	return dataset_split

# Calculate accuracy percentage
def accuracy_metric(actual, predicted):
	correct = 0
	for i in range(len(actual)):
		if actual[i] == predicted[i]:
			correct += 1
	return correct / float(len(actual)) * 100.0


def dataset_to_test(dataset):
	test_set = list()
	for row in dataset:
		row_copy = list(row)
		test_set.append(row_copy)
		row_copy[-1] = None
	return test_set

def cal_fitness(network, dataset):
	actual = [row[-1] for row in dataset]
	dataset = dataset_to_test(dataset)
	prediction = list()
	for row in dataset:
		predicted = predict(network, row)
		prediction.append(predicted)
	# print(prediction)
	accuracy = accuracy_metric(actual, prediction)
	return accuracy

# Calculate neuron activation for an input
def activate(weights, inputs):
	activation = weights[-1]
	for i in range(len(weights)-1):
		activation += weights[i] * inputs[i]
	return activation

# Transfer neuron activation
def transfer(activation):
	# return 1.0 / (1.0 + exp(-activation))
	return numpy.tanh(activation)

# Forward propagate input to a network output
def forward_propagate(network, row):
	inputs = row
	for layer in network:
		new_inputs = []
		for neuron in layer:
			activation = activate(neuron['weights'], inputs)
			neuron['output'] = transfer(activation)
			new_inputs.append(neuron['output'])
		inputs = new_inputs
	return inputs

# Calculate the derivative of an neuron output
def transfer_derivative(output):
	return output * (1.0 - output)

# Backpropagate error and store in neurons
def backward_propagate_error(network, expected):
	for i in reversed(range(len(network))):
		layer = network[i]
		errors = list()
		if i != len(network)-1:
			for j in range(len(layer)):
				error = 0.0
				for neuron in network[i + 1]:
					error += (neuron['weights'][j] * neuron['delta'])
				errors.append(error)
		else:
			for j in range(len(layer)):
				neuron = layer[j]
				errors.append(expected[j] - neuron['output'])
		for j in range(len(layer)):
			neuron = layer[j]
			neuron['delta'] = errors[j] * transfer_derivative(neuron['output'])

# Update network weights with error
def update_weights(network, row, l_rate):
	for i in range(len(network)):
		inputs = row[:-1]
		if i != 0:
			inputs = [neuron['output'] for neuron in network[i - 1]]
		for neuron in network[i]:
			for j in range(len(inputs)):
				neuron['weights'][j] += l_rate * neuron['delta'] * inputs[j]
			neuron['weights'][-1] += l_rate * neuron['delta']

# Train a network for a fixed number of epochs
def train_network(network, train, l_rate, n_epoch, n_outputs):
	for epoch in range(n_epoch):
		for row in train:
			outputs = forward_propagate(network, row)
			expected = [0 for i in range(n_outputs)]
			expected[row[-1]] = 1
			backward_propagate_error(network, expected)
			update_weights(network, row, l_rate)

# Initialize a network
def initialize_network(n_inputs, n_hidden, n_outputs, w1, w2):
	network = list()
	if w1 < 0 :
		prob = [0,1,0,0,1,1,0,0,1,1,1,0,0,0,1,0,0,1,0,1,0,0,1,0,0,1,1,1,0]
		hidden_layer = [{'weights':[random.random()*-1 if random.choice(prob) else random.random() for j in range(n_inputs + 1)]} for k in range(n_hidden[0])]
		network.append(hidden_layer)
		i = 0
		while(i<(len(n_hidden)-1)):
			hidden_layer = [{'weights':[random.random()*-1 if random.choice(prob) else random.random() for j in range(n_hidden[i] + 1)]} for k in range(n_hidden[i+1])]
			network.append(hidden_layer)
			i = i + 1
		output_layer = [{'weights':[random.random()*-1 if random.choice(prob) else random.random() for j in range(n_hidden[i] + 1)]} for k in range(n_outputs)]
		network.append(output_layer)
	else :
		hidden_layer = [{'weights':[random.random() for j in range(n_inputs + 1)]} for k in range(n_hidden[0])]
		network.append(hidden_layer)
		i = 0
		while(i<(len(n_hidden)-1)):
			hidden_layer = [{'weights':[random.random() for j in range(n_hidden[i] + 1)]} for k in range(n_hidden[i+1])]
			network.append(hidden_layer)
			i = i + 1
		output_layer = [{'weights':[random.random() for j in range(n_hidden[i] + 1)]} for k in range(n_outputs)]
		network.append(output_layer)
	# print(network)
	# print()
	# print("Hello")
	# print(network[0])
	return network

# Make a prediction with a network
def predict(network, row):
	outputs = forward_propagate(network, row)
	return outputs.index(max(outputs))

# Backpropagation Algorithm With Stochastic Gradient Descent
def back_propagation(train, test, l_rate, n_epoch, n_hidden):
	n_inputs = len(train[0]) - 1
	n_outputs = len(set([row[-1] for row in train]))
	network = initialize_network(n_inputs, n_hidden, n_outputs)
	train_network(network, train, l_rate, n_epoch, n_outputs)
	predictions = list()
	for row in test:
		prediction = predict(network, row)
		predictions.append(prediction)
	return(predictions)

# Test Backprop on Seeds dataset
# seed(1)
# # load and prepare data
# filename = 'datasets/data_banknote_authentication.csv'
# dataset = load_csv(filename)
# dataset = dataset[:30]
# for i in range(len(dataset[0])-1):
# 	str_column_to_float(dataset, i)
# # convert class column to integers
# str_column_to_int(dataset, len(dataset[0])-1)
# # normalize input variables
# minmax = dataset_minmax(dataset)
# normalize_dataset(dataset, minmax)
#
# # evaluate algorithm
# n_folds = 2
# l_rate = 0.3
# n_epoch = 100
# n_hidden = 60
# scores = evaluate_algorithm(dataset, back_propagation, n_folds, l_rate, n_epoch, n_hidden)
# print('Scores: %s' % scores)
# print('Mean Accuracy: %.3f%%' % (sum(scores)/float(len(scores))))
